# Supplementary material for: Tumour heterogeneity and personalized treatment screening based on single-cell transcriptomics
Source: Comput Struct Biotechnol J. 2024 Dec 25;27:307–20. doi: 10.1016/j.csbj.2024.12.020 (PMC11773088; doi:10.1016/j.csbj.2024.12.020)
Supplement: Supplementary file 2 — Supplementary material [file mmc2.xlsx]

## Sheet: Sheet1
Table S1. Source of datasets.
Cancer	Database	Dataset ID	Description of Dataset
LUAD	GEO	GSE131907	10 lung adenocarcinoma samples and 10 matching normal lung samples, a total of 80,576 cells (39,823 normal tissue cells and 39,871 tumour tissue cells after quality control) and 23,098 genes
BC	GEO	GSE161529	8 triple negative breast cancer samples and 8 matching normal breast samples, a total of 81,254 cells (25,776 normal tissue cells and 46,976 tumour tissue cells after quality control) and 25,325 genes
CRC	GEO	GSE132465	10 colorectal cancer samples and 10 matching normal colon samples, a total of 33,486 cells (12,695 normal tissue cells and 20,791 tumour tissue cells after quality control) and 25,655 genes
GC	OMIX	OMIX001073	8 gastric cancer samples and 8 matching normal gastric samples, a total of 114,549 cells (60,222 normal tissue cells and 54,327 tumour tissue cells after quality control) and 24,850 genes
HCC	GEO	GSE149614	8 hepatocellular carcinoma samples and 8 matching normal liver samples, a total of 52,916 cells (25,143 normal tissue cells and 27,773 tumour tissue cells after quality control) and 25,479 genes
