# Supplementary material for: Tumour heterogeneity and personalized treatment screening based on single-cell transcriptomics
Source: Comput Struct Biotechnol J. 2024 Dec 25;27:307–20. doi: 10.1016/j.csbj.2024.12.020 (PMC11773088; doi:10.1016/j.csbj.2024.12.020)
Supplement: Supplementary file 3 — Supplementary material [file mmc3.xlsx]

## Sheet: Sheet1
Table S2. The marker genes for cell type annotation.
Cell Type	Marker gene	Reference
Lung epithelial cell	Type Ⅰ alveolar cells (AGER, PDPN)	Habermann AC, Gutierrez AJ, Bui LT, Yahn SL, Winters NI et al. (2020) Single-cell RNA sequencing reveals profibrotic roles of distinct epithelial and mesenchymal lineages in pulmonary fibrosis. Sci Adv 6: eaba1972. DOI: 10.1126/sciadv.aba1972
	Type Ⅱ alveolar cells (ABCA3, SFTPC)
	Basal airway epithelial cells (KRT5, KRT17)
	Ciliated airway epithelial cells (FOXJ1,TMEM190)
	Club cells (SCGB1A1, MUC5B)
Breast epithelial cell	Basal cells (KRT5, ACTA2, MYLK)	Li CM, Shapiro H, Tsiobikas C, Selfors LM, Chen H et al. (2020) Aging-Associated Alterations in Mammary Epithelia and Stroma Revealed by Single-Cell RNA Sequencing. Cell Rep 33:108566. DOI: 10.1016/j.celrep.2020.108566
	Mature luminal cells (ESR1, PGR, PRLR)
	Luminal progenitor cells (ALDH1A3, KIT, SOX10)
Colon epithelial cell	Enterocytes (GUCA2B, SLC26A3)	Lee HO, Hong Y, Etlioglu HE, Cho YB, Pomella V et al. (2020) Lineage-dependent gene expression programs influence the immune landscape of colorectal cancer. Nat Genet 52: 594-603. DOI: 10.1038/s41588-020-0636-z
	Goblet cells (TFF3, REG4, AGR2)
	Intermediate (MKI67, PCNA)
	Stem-like/Transit amplifying (LGR5, OLFM4, ASCL2)
Gastric epithelial cell	Gastric Gland Mucous Cells (MUC6, TFF2)	Sun K, Xu R, Ma F, Yang N, Li Y et al. (2022) scRNA-seq of gastric tumor shows complex intercellular interaction with an alternative T cell exhaustion trajectory. Nat Commun 13: 4943. DOI: 10.1038/s41467-022-32627-z
	Pit Mucous Cells (MUC5AC, TFF1)
	Goblet cells (MUC2, ITLN1)
	Chief cells (PGA4, PGA3)
	Parietal cells (ATP4A, ATP4B)
	Enteroendocrine cells (CHGA, CHGB)
	Enterocytes (FABP1, APOA1)
Liver epithelial cell	Cholangiocytes (FXYD2, TM4SF4)	Zhang M, Yang H, Wan L, Wang Z, Wang H et al. (2020) Single-cell transcriptomic architecture and intercellular crosstalk of human intrahepatic cholangiocarcinoma. J Hepatol 73:1118-1130. DOI: 10.1016/j.jhep.2020.05.039
	Hepatocytes (APOC3, FABP1)
