# Supplementary material for: Tumour heterogeneity and personalized treatment screening based on single-cell transcriptomics
Source: Comput Struct Biotechnol J. 2024 Dec 25;27:307–20. doi: 10.1016/j.csbj.2024.12.020 (PMC11773088; doi:10.1016/j.csbj.2024.12.020)
Supplement: Supplementary file 4 — Supplementary material [file mmc4.xlsx]

## Sheet: Sheet1
Table S3. The top 10 DEGs of each subcluster.
(average_log2FC: log fold-change of the average expression between the two groups, and positive values indicate that the gene is more highly expressed in the first group;
pct.1: the percentage of cell where the gene is detected in this tumor cell subcluster; pct.2: the percentage of cell where the gene is detected in the corresponding normal cells; p_value_adjusted: adjusted p value)
subcluster	gene	average_log2FC	pct.1	pct.2	p_value	p_value_adjusted
LUAD_P01T	RARRES2	1.75665	0.793	0.224	1.58065e-50	3.65099e-46
LUAD_P01T	MGP	1.50095	0.793	0.202	1.2522e-47	2.89233e-43
LUAD_P01T	DPYSL3	1.43941	0.641	0.15	4.31821e-46	9.97421e-42
LUAD_P01T	CXCL14	1.69539	0.467	0.083	8.21419e-40	1.89731e-35
LUAD_P01T	PLTP	1.39039	0.63	0.163	1.0702e-38	2.47195e-34
LUAD_P01T	HLA-DRB5	1.30503	0.891	0.329	1.02979e-35	2.3786e-31
LUAD_P01T	HLA-DQA1	1.45347	0.793	0.302	9.56007e-35	2.20819e-30
LUAD_P01T	AZGP1	1.20702	0.565	0.138	1.4927e-31	3.44784e-27
LUAD_P01T	PCSK1N	1.3347	0.75	0.302	7.4451e-31	1.71967e-26
LUAD_P01T	ITGB8	1.28804	0.62	0.202	4.86199e-29	1.12302e-24
LUAD_P04T	PLAT	2.30915	0.885	0.104	0	0
LUAD_P04T	CEACAM5	2.02197	0.762	0.118	0	0
LUAD_P04T	COL1A1	1.91147	0.889	0.2	0	0
LUAD_P04T	CDKN2A	1.77288	0.955	0.223	0	0
LUAD_P04T	TSHZ2	1.7579	0.709	0.01	0	0
LUAD_P04T	SPP1	1.6868	0.795	0.061	0	0
LUAD_P04T	FSCN1	1.60041	0.738	0.098	0	0
LUAD_P04T	MARCKS	1.53326	0.917	0.24	0	0
LUAD_P04T	MDK	1.51144	0.99	0.442	0	0
LUAD_P04T	TRPM4	1.48187	0.612	0.114	0	0
LUAD_P05T	LHX9	2.37258	0.91	0.049	0	0
LUAD_P05T	CRABP1	1.67373	0.577	0.002	0	0
LUAD_P05T	SUCNR1	1.65055	0.558	0.004	0	0
LUAD_P05T	VCAN	2.21133	0.769	0.058	5.0006e-268	1.15504e-263
LUAD_P05T	MEG3	1.70827	0.603	0.042	6.3344e-211	1.46312e-206
LUAD_P05T	CRYM	1.8487	0.827	0.157	2.43988e-130	5.63563e-126
LUAD_P05T	MAP1B	2.18104	0.821	0.168	5.88077e-127	1.35834e-122
LUAD_P05T	MFSD4	1.47057	0.731	0.203	4.36495e-73	1.00822e-68
LUAD_P05T	CYP1B1	1.45049	0.865	0.308	2.20593e-68	5.09525e-64
LUAD_P05T	ANKRD36C	1.42902	0.724	0.229	6.23147e-56	1.43934e-51
LUAD_P06T	TM4SF4	2.23488	0.821	0.044	0	0
LUAD_P06T	COL6A2	2.13416	0.804	0.041	0	0
LUAD_P06T	EREG	2.12728	0.809	0.101	0	0
LUAD_P06T	SPRR1B	2.04742	0.649	0.025	0	0
LUAD_P06T	FBXO32	2.03578	0.84	0.138	0	0
LUAD_P06T	C4BPB	1.81508	0.749	0.049	0	0
LUAD_P06T	COL6A1	1.67316	0.73	0.076	0	0
LUAD_P06T	S100A2	2.28181	0.947	0.306	1.74062e-271	4.02048e-267
LUAD_P06T	CDKN2A	1.81099	0.926	0.279	9.41888e-247	2.17557e-242
LUAD_P06T	CDKN2A	1.80762	0.845	0.188	6.64357e-242	1.53453e-237
LUAD_P07T_1	NTS	2.73569	0.858	0.047	0	0
LUAD_P07T_1	LIMD2	1.73792	0.894	0.134	0	0
LUAD_P07T_1	PTGS2	1.68189	0.916	0.253	0	0
LUAD_P07T_1	HN1	1.63598	0.995	0.485	0	0
LUAD_P07T_1	ANPEP	1.39159	0.747	0.119	0	0
LUAD_P07T_1	IGHG4	1.33043	0.915	0.181	0	0
LUAD_P07T_1	MEX3A	1.31669	0.774	0.12	0	0
LUAD_P07T_1	MARCKSL1	1.39662	0.977	0.365	3.37995e-277	7.80701e-273
LUAD_P07T_1	ISG15	1.53333	0.975	0.427	7.28534e-263	1.68277e-258
LUAD_P07T_1	IFI6	1.31767	0.96	0.448	1.97448e-202	4.56066e-198
LUAD_P07T_2	SNCG	2.59181	0.911	0.115	0	0
LUAD_P07T_2	PSCA	2.5398	0.873	0.057	0	0
LUAD_P07T_2	LY6D	2.39898	0.882	0.091	0	0
LUAD_P07T_2	S100P	2.23037	0.98	0.182	0	0
LUAD_P07T_2	AKR1C2	1.98445	0.723	0.042	0	0
LUAD_P07T_2	GPX2	1.67284	0.634	0.058	0	0
LUAD_P07T_2	LSP1	1.59667	0.767	0.121	7.6186e-264	1.75974e-259
LUAD_P07T_2	DUSP5	1.84205	0.888	0.217	7.4558e-236	1.72214e-231
LUAD_P07T_2	GCLC	1.63624	0.755	0.139	1.79233e-230	4.13993e-226
LUAD_P07T_2	NQO1	1.70979	0.867	0.254	1.54832e-189	3.57631e-185
LUAD_P09T	IGF2	3.50532	0.909	0.037	0	0
LUAD_P09T	LY6K	2.03736	0.762	0.039	0	0
LUAD_P09T	COX8C	1.8667	0.699	0.002	0	0
LUAD_P09T	TNNT3	1.8617	0.503	0.017	8.95196e-286	2.06772e-281
LUAD_P09T	SYT7	1.93822	0.741	0.048	2.1499e-273	4.96584e-269
LUAD_P09T	PTGDS	1.96363	0.545	0.038	1.69496e-176	3.91502e-172
LUAD_P09T	IGLC3	2.12253	0.937	0.176	2.07535e-137	4.79364e-133
LUAD_P09T	IGLC2	1.92053	0.979	0.25	4.39889e-107	1.01606e-102
LUAD_P09T	SYT8	1.85109	0.755	0.172	1.86175e-89	4.30027e-85
LUAD_P09T	SPINK1	1.98206	0.587	0.101	1.38351e-82	3.19562e-78
BC_P01T	TAGLN	4.15616	0.949	0.1	0	0
BC_P01T	IFI27	3.99665	0.985	0.162	0	0
BC_P01T	PCP4	3.20052	0.784	0.006	0	0
BC_P01T	IFI6	3.15238	0.946	0.116	0	0
BC_P01T	ACTA2	3.12197	0.782	0.059	0	0
BC_P01T	ACTG2	2.99744	0.818	0.051	0	0
BC_P01T	LY6E	2.85666	0.987	0.586	0	0
BC_P01T	AARD	2.74352	0.869	0.263	0	0
BC_P01T	HSPA1B	2.60817	0.9	0.275	0	0
BC_P01T	TPM2	2.5943	0.945	0.366	0	0
BC_P02T	DDIT4	3.60912	0.982	0.559	0	0
BC_P02T	BTG2	2.81441	0.789	0.205	0	0
BC_P02T	KRT6A	2.80156	0.816	0.053	0	0
BC_P02T	ID1	2.42629	0.798	0.233	0	0
BC_P02T	KRT14	2.3683	0.967	0.29	0	0
BC_P02T	PCLAF	2.32475	0.623	0.142	0	0
BC_P02T	RHOV	2.2488	0.818	0.263	0	0
BC_P02T	MAFB	2.2088	0.708	0.148	0	0
BC_P02T	HES1	2.18357	0.817	0.359	0	0
BC_P02T	S100P	2.14915	0.873	0.315	0	0
BC_P05T	IGFBP5	3.80329	0.922	0.053	0	0
BC_P05T	CXCL14	3.06243	0.612	0.013	0	0
BC_P05T	CALML5	2.58682	0.986	0.376	0	0
BC_P05T	KRT5	2.52628	0.966	0.362	0	0
BC_P05T	TSEN34	2.24885	0.976	0.345	0	0
BC_P05T	TTYH1	1.98026	0.931	0.194	0	0
BC_P05T	CDKN2A	1.94184	0.986	0.36	0	0
BC_P05T	VCAN	1.83431	0.839	0.029	0	0
BC_P05T	CALML3	1.80484	0.647	0.004	0	0
BC_P05T	ISG15	1.78823	0.525	0.142	0	0
BC_P06T	KRT15	3.01566	0.934	0.3	0	0
BC_P06T	SNORC	2.90159	0.969	0.147	0	0
BC_P06T	FABP7	2.38858	0.879	0.048	0	0
BC_P06T	KRT19	2.15932	0.999	0.747	0	0
BC_P06T	MT1H	1.9946	0.716	0.014	0	0
BC_P06T	OBP2B	1.78469	0.737	0.048	0	0
BC_P06T	MT1G	1.74325	0.872	0.248	0	0
BC_P06T	SCRG1	1.70445	0.794	0.071	0	0
BC_P06T	SIX3	1.49197	0.735	0.006	0	0
BC_P06T	PCSK1N	1.48628	0.759	0.042	0	0
BC_P07T	HTN1	3.89445	0.394	0.006	0	0
BC_P07T	BST2	2.71579	0.945	0.169	0	0
BC_P07T	FABP7	2.67627	0.594	0.115	0	0
BC_P07T	HLA-DRB1	2.32482	0.786	0.18	0	0
BC_P07T	CD74	2.16806	0.913	0.371	0	0
BC_P07T	RGS16	2.09938	0.592	0.032	0	0
BC_P07T	BGN	2.04362	0.704	0.179	0	0
BC_P07T	IFI27	2.02552	0.913	0.172	0	0
BC_P07T	BCL2A1	1.98639	0.677	0.043	0	0
BC_P07T	STAT1	1.975	0.808	0.178	0	0
CRC_P01T	IGF2	2.61839	0.884	0.154	0	0
CRC_P01T	ANKRD22	0.958847	0.68	0.185	0	0
CRC_P01T	HLA-DRB5	0.914074	0.495	0.06	0	0
CRC_P01T	PRSS23	1.61115	0.841	0.415	2.27e-279	5.83e-275
CRC_P01T	SAA1	1.43015	0.485	0.082	1.53e-256	3.94e-252
CRC_P01T	RHOBTB3	0.97086	0.737	0.329	7.38e-220	1.89e-215
CRC_P01T	SPINK1	1.04555	0.934	0.621	6.42e-177	1.65e-172
CRC_P01T	CCL20	1.54548	0.897	0.581	3.29e-153	8.45e-149
CRC_P01T	CTGF	1.31335	0.637	0.291	1.48e-146	3.79e-142
CRC_P01T	C8orf4	0.961647	0.66	0.369	9.64e-98	2.47e-93
CRC_P02T	CCL3L3	0.77257	0.684	0.171	3.28e-118	8.41e-114
CRC_P02T	MTRNR2L1	0.825713	0.824	0.297	2.34e-105	6e-101
CRC_P02T	TNNC2	0.738275	0.73	0.231	4.55e-96	1.17e-91
CRC_P02T	CCL3	0.824063	0.759	0.292	5.27e-81	1.35e-76
CRC_P02T	TMEM176A	0.762897	0.941	0.674	3.7e-61	9.48e-57
CRC_P02T	FERMT1	0.74913	0.902	0.621	1.12e-55	2.88e-51
CRC_P02T	PPIF	0.950928	0.857	0.543	4.8e-48	1.23e-43
CRC_P02T	HSPH1	0.957832	0.912	0.659	3.61e-37	9.27e-33
CRC_P02T	MMP7	1.50362	0.479	0.204	9.36e-29	2.4e-24
CRC_P02T	OLFM4	0.942258	0.762	0.405	7.48e-28	1.92e-23
CRC_P03T	IFI6	3.46241	0.962	0.339	0	0
CRC_P03T	TFF2	3.07424	0.648	0.031	0	0
CRC_P03T	REG4	2.81786	0.824	0.067	0	0
CRC_P03T	KRT17	2.63883	0.655	0.099	0	0
CRC_P03T	CD55	2.55641	0.946	0.604	0	0
CRC_P03T	S100P	2.54057	0.99	0.644	0	0
CRC_P03T	SOD3	2.53903	0.924	0.39	0	0
CRC_P03T	NDUFA4L2	2.51507	0.702	0.067	0	0
CRC_P03T	CCL26	2.49722	0.782	0.014	0	0
CRC_P03T	IGFBP6	2.31914	0.774	0.041	0	0
CRC_P04T	TACSTD2	2.34449	0.897	0.154	1.56e-250	3.99e-246
CRC_P04T	CXCL14	2.35644	0.675	0.099	1.53e-177	3.93e-173
CRC_P04T	PYGB	1.89096	0.889	0.381	1.2e-131	3.08e-127
CRC_P04T	LGALS1	2.42408	0.881	0.345	8.59e-124	2.2e-119
CRC_P04T	PRAC1	1.21149	0.813	0.201	4.08e-117	1.05e-112
CRC_P04T	MTRNR2L8	1.26825	0.897	0.356	4.42e-112	1.13e-107
CRC_P04T	SUPT5H	1.1961	0.857	0.393	1e-104	2.58e-100
CRC_P04T	NUPR1	1.20133	0.885	0.298	4.96e-101	1.27e-96
CRC_P04T	LEFTY1	1.18838	0.667	0.246	3.09e-59	7.94e-55
CRC_P04T	ISG15	1.54439	0.909	0.566	2.07e-52	5.3e-48
CRC_P06T	BNIP3	1.81622	0.908	0.033	0	0
CRC_P06T	REG1A	4.22767	0.919	0.134	3.52e-203	9.04e-199
CRC_P06T	REG3A	2.35867	0.572	0.054	2.89e-163	7.41e-159
CRC_P06T	RGS2	1.95996	0.925	0.22	1.24e-137	3.19e-133
CRC_P06T	IGHG3	2.79942	0.971	0.39	1.55e-100	3.97e-96
CRC_P06T	CRYAB	1.91994	0.601	0.107	8.59e-93	2.2e-88
CRC_P06T	HSPA6	1.95795	0.931	0.274	5.21e-87	1.34e-82
CRC_P06T	HSPA1B	2.28364	0.988	0.597	2.16e-79	5.54e-75
CRC_P06T	IGHG4	1.775	0.988	0.446	6.44e-71	1.65e-66
CRC_P06T	IGLC2	2.11013	0.994	0.58	8.72e-31	2.24e-26
CRC_P07T	RBP1	2.04952	0.861	0.113	4.3e-304	1.1e-299
CRC_P07T	FGGY	1.68346	0.903	0.196	3.83e-250	9.82e-246
CRC_P07T	RBP4	1.58133	0.865	0.17	4.42e-244	1.13e-239
CRC_P07T	ALDH1A1	1.45133	0.835	0.166	3.02e-225	7.75e-221
CRC_P07T	IGF2	2.26878	0.984	0.239	2.34e-218	5.99e-214
CRC_P07T	IGLC2	1.32722	0.987	0.571	1.41e-118	3.61e-114
CRC_P07T	IGLC3	1.31306	0.929	0.369	1.34e-107	3.43e-103
CRC_P07T	KRT23	1.28004	0.897	0.365	5.76e-106	1.48e-101
CRC_P07T	PCCA	1.17369	0.703	0.261	3.24e-87	8.31e-83
CRC_P07T	LCN15	1.3075	0.655	0.249	1.83e-50	4.68e-46
CRC_P08T	PCP4	0.940509	0.42	0.066	1.21e-142	3.1e-138
CRC_P08T	COL4A2	0.563475	0.327	0.075	1.57e-75	4.02e-71
CRC_P08T	GZMB	0.699003	0.422	0.15	2.74e-62	7.02e-58
CRC_P09T	CXCL3	2.35736	0.979	0.651	0	0
CRC_P09T	LCN15	1.68488	0.761	0.097	0	0
CRC_P09T	CXCL2	1.67753	0.96	0.582	0	0
CRC_P09T	RPS4Y1	1.60326	0.946	0.148	0	0
CRC_P09T	OLFM4	1.29614	0.884	0.262	0	0
CRC_P09T	SDC4	1.2827	0.932	0.591	0	0
CRC_P09T	CXCL1	1.54658	0.941	0.557	1.09e-307	2.79e-303
CRC_P09T	PLAUR	1.11798	0.948	0.623	8.15e-262	2.09e-257
CRC_P09T	GDF15	1.31454	0.948	0.692	2.32e-251	5.94e-247
CRC_P09T	PHLDA1	1.12582	0.892	0.566	6.36e-249	1.63e-244
CRC_P10T	TM4SF4	3.12821	0.885	0.017	0	0
CRC_P10T	MLN	1.93251	0.281	0	0	0
CRC_P10T	ANPEP	1.67969	0.709	0.121	6.64e-259	1.7e-254
CRC_P10T	NUPR1	2.53906	0.762	0.291	5.03e-117	1.29e-112
CRC_P10T	PDZK1IP1	2.02128	0.791	0.407	2.92e-104	7.49e-100
CRC_P10T	PRAP1	1.58754	0.928	0.614	1.99e-95	5.1e-91
CRC_P10T	KLK1	1.53341	0.726	0.339	2.42e-95	6.2e-91
CRC_P10T	ANXA1	1.46441	0.781	0.371	3.33e-94	8.54e-90
CRC_P10T	TSPAN1	1.42241	0.858	0.547	3.13e-89	8.02e-85
CRC_P10T	KLK10	1.44205	0.502	0.175	1.01e-74	2.59e-70
GC_P02T	KRT17	3.42351	0.835	0.032	0	0
GC_P02T	NPW	2.78329	0.807	0.09	0	0
GC_P02T	MSLN	2.72859	0.871	0.089	0	0
GC_P02T	LYPD2	2.50415	0.599	0.043	0	0
GC_P02T	WFDC2	2.38568	0.854	0.294	0	0
GC_P02T	MUC5B	2.35077	0.803	0.087	0	0
GC_P02T	COL16A1	2.25806	0.671	0.071	0	0
GC_P02T	COL9A3	2.25514	0.582	0.045	0	0
GC_P02T	LAMA5	2.1951	0.691	0.061	0	0
GC_P02T	MIA	2.18624	0.728	0.107	0	0
GC_P07T	RARRES1	3.73032	0.987	0.119	0	0
GC_P07T	KRT7	2.94695	0.997	0.211	0	0
GC_P07T	LYPD2	2.88421	0.958	0.091	0	0
GC_P07T	KRT81	2.87881	0.679	0.002	0	0
GC_P07T	BST2	2.76277	0.935	0.096	0	0
GC_P07T	CP	2.74598	0.89	0.008	0	0
GC_P07T	VMO1	2.72462	0.851	0.047	0	0
GC_P07T	PRSS23	2.47688	0.847	0.099	0	0
GC_P07T	SNCG	2.25869	0.623	0.004	0	0
GC_P07T	LY6E	2.35356	0.987	0.415	5.45e-219	1.35e-214
GC_P08T_1	CCL25	2.8839	0.965	0.065	0	0
GC_P08T_1	OLFM4	2.8762	0.979	0.094	0	0
GC_P08T_1	DPEP1	2.36282	0.934	0.042	0	0
GC_P08T_1	CEL	2.15815	0.889	0.022	0	0
GC_P08T_1	TMEM176A	2.07082	0.962	0.225	0	0
GC_P08T_1	TMEM176B	2.06794	0.963	0.228	0	0
GC_P08T_1	IFITM1	1.98238	0.966	0.238	0	0
GC_P08T_1	MUC17	1.88133	0.937	0.107	0	0
GC_P08T_1	AQP1	1.83429	0.813	0.044	0	0
GC_P08T_1	PPP1R1B	1.78367	0.927	0.183	0	0
GC_P08T_2	OLFM4	2.75034	0.983	0.108	0	0
GC_P08T_2	MT1H	2.35328	0.976	0.217	0	0
GC_P08T_2	DMBT1	2.30249	0.936	0.099	0	0
GC_P08T_2	CPS1	1.71864	0.914	0.089	0	0
GC_P08T_2	AGR3	1.70918	0.956	0.235	0	0
GC_P08T_2	ASCL2	1.697	0.841	0.107	0	0
GC_P08T_2	CCL25	1.649	0.792	0.088	0	0
GC_P08T_2	PLA2G2A	1.49386	0.432	0.027	0	0
GC_P08T_2	MT1M	1.47484	0.965	0.326	0	0
GC_P08T_2	TMEM176B	1.46953	0.971	0.239	0	0
HCC_P01T	LYZ	5.96844	0.955	0.438	0	0
HCC_P01T	CCL26	3.71667	0.493	0.017	0	0
HCC_P01T	GAGE12H	3.52525	0.964	0.013	0	0
HCC_P01T	TFF2	3.11233	0.923	0.266	0	0
HCC_P01T	GAGE2A	2.91601	0.959	0.218	0	0
HCC_P01T	AGR2	2.76097	0.861	0.074	0	0
HCC_P01T	PAGE1	2.61851	0.947	0.081	0	0
HCC_P01T	CTSE	2.60988	0.809	0.012	0	0
HCC_P01T	ITM2A	2.56129	0.858	0.073	0	0
HCC_P01T	S100A9	3.5554	0.49	0.174	5.85e-200	1.49e-195
HCC_P02T	PAGE2B	3.34987	0.934	0.027	0	0
HCC_P02T	IFI27	3.10281	0.921	0.329	0	0
HCC_P02T	PAGE2	2.96467	0.894	0.011	0	0
HCC_P02T	LYRM5	2.65244	0.889	0.352	0	0
HCC_P02T	REG1A	2.63294	0.481	0.004	0	0
HCC_P02T	NQO1	2.55301	0.923	0.195	0	0
HCC_P02T	AGR2	2.31977	0.776	0.112	0	0
HCC_P02T	TFF3	2.25939	0.657	0.175	0	0
HCC_P02T	ANXA1	2.37024	0.629	0.208	3.58e-279	9.12e-275
HCC_P02T	AKR1B10	2.48303	0.904	0.54	1.47e-216	3.75e-212
HCC_P03T	CYP2D6	2.85508	0.992	0.482	0	0
HCC_P03T	CTTN	2.71772	0.982	0.458	0	0
HCC_P03T	TFPI	2.57248	0.989	0.555	0	0
HCC_P03T	CP	2.09456	0.962	0.535	0	0
HCC_P03T	APOM	1.94748	0.994	0.677	0	0
HCC_P03T	AHSG	1.91012	1	0.631	0	0
HCC_P03T	SERPINA7	1.8011	0.878	0.241	0	0
HCC_P03T	AGXT	1.77804	0.995	0.552	0	0
HCC_P03T	ACOX2	1.73945	0.826	0.258	0	0
HCC_P03T	A1BG	1.72965	0.99	0.458	0	0
HCC_P04T	GLUL	3.26502	1	0.702	0	0
HCC_P04T	GGH	2.99919	1	0.714	0	0
HCC_P04T	CHI3L1	2.74552	0.96	0.033	0	0
HCC_P04T	AKR1C2	2.46516	0.998	0.669	0	0
HCC_P04T	SNHG25	2.45361	0.994	0.538	0	0
HCC_P04T	BHMT	2.39916	0.93	0.324	0	0
HCC_P04T	HULC	2.32505	0.996	0.506	0	0
HCC_P04T	AKR1C1	2.18286	0.996	0.715	0	0
HCC_P04T	ALDH3A1	2.13594	0.904	0.022	0	0
HCC_P04T	ALDH1L1	2.08256	0.968	0.322	0	0
HCC_P05T	HPD	2.67125	1	0.28	0	0
HCC_P05T	TM7SF2	2.60363	0.985	0.333	0	0
HCC_P05T	CYP2C9	2.39222	0.98	0.275	0	0
HCC_P05T	CYP2E1	2.10366	1	0.432	0	0
HCC_P05T	HPX	2.06194	0.994	0.623	0	0
HCC_P05T	CYP2A6	1.90616	0.847	0.157	0	0
HCC_P05T	ANGPTL3	1.87109	0.998	0.631	0	0
HCC_P05T	SLC22A1	1.81086	0.914	0.143	0	0
HCC_P05T	CYP3A4	1.80571	0.749	0.103	0	0
HCC_P05T	ALDH2	1.79523	0.991	0.641	0	0
HCC_P08T	VCX3A	3.4378	0.932	0.009	0	0
HCC_P08T	CYBA	3.01588	0.965	0.359	0	0
HCC_P08T	CKB	2.80015	0.943	0.269	0	0
HCC_P08T	HSPA6	2.65669	0.869	0.277	0	0
HCC_P08T	GLB1	2.51324	0.877	0.299	0	0
HCC_P08T	VCX2	2.44064	0.779	0.002	0	0
HCC_P08T	MEG3	2.3338	0.723	0.01	0	0
HCC_P08T	EPCAM	2.06652	0.792	0.033	0	0
HCC_P08T	PAGE5	1.95966	0.9	0.102	0	0
HCC_P08T	ZFAND2A	1.9594	0.854	0.435	0	0
