# Supplementary material for: Tumour heterogeneity and personalized treatment screening based on single-cell transcriptomics
Source: Comput Struct Biotechnol J. 2024 Dec 25;27:307–20. doi: 10.1016/j.csbj.2024.12.020 (PMC11773088; doi:10.1016/j.csbj.2024.12.020)
Supplement: Supplementary file 5 — Supplementary material [file mmc5.xlsx]

## Sheet: sheet1
Table S4. Respresentive DEGs located in CNV regions.
(CNV scores: the average CNV score of the gene in this subcluster, average_log2FC: log fold-change of the average expression between the tumour cell subcluster and normol cell subclusters)
Gene	subcluster	chromosome	Start	End	CNV scores	average_log2FC
AARD	BC_P01T	chr8	116938199	116944487	1.37151	2.74352
HSPA1B	BC_P01T	chr6	31827735	31830255	1.12419	2.60817
LY6E	BC_P01T	chr8	143017982	143023832	1.23523	2.85666
BTG2	BC_P02T	chr1	203305491	203309602	1.03476	2.81441
HES1	BC_P02T	chr3	194136145	194138732	1.08822	2.18357
CALML3	BC_P05T	chr10	5524009	5526771	1.12685	1.80484
CALML5	BC_P05T	chr10	5498697	5499555	1.12766	2.58682
TSEN34	BC_P05T	chr19	54189938	54194536	1.15268	2.24885
TTYH1	BC_P05T	chr19	54415219	54436900	1.15654	1.98026
FABP7	BC_P06T	chr6	122779475	122784074	1.02113	2.38858
FABP7	BC_P07T	chr6	122779475	122784074	1.04778	2.67627
HLA-DRB1	BC_P07T	chr6	32552990	32589848	1.02412	2.32482
FERMT1	CRC_P02T	chr20	6074845	6123544	1.30825	0.74913
TNNC2	CRC_P02T	chr20	45823214	45833745	1.17679	0.738275
COL16A1	GC_P02T	chr1	31652247	31704319	1.02474	2.25806
LAMA5	GC_P02T	chr20	62307955	62367312	1.13474	2.1951
MSLN	GC_P02T	chr16	643262	768865	1.07741	2.72859
NPW	GC_P02T	chr16	2009926	2020755	1.06878	2.78329
WFDC2	GC_P02T	chr20	45469706	45481532	1.05819	2.38568
TMEM176A	GC_P08T_1	chr7	150800403	150805120	1.03617	2.07082
TMEM176B	GC_P08T_1	chr7	150791285	150801360	1.03634	2.06794
AGR3	GC_P08T_2	chr7	16859405	16881987	1.06118	1.70918
TMEM176B	GC_P08T_2	chr7	150791285	150801360	1.03634	1.46953
CTSE	HCC_P01T	chr1	206009264	206023909	1.01201	2.60988
S100A9	HCC_P01T	chr1	153357854	153361027	1.06971	3.5554
LYRM5	HCC_P02T	chr12	25195216	25209645	1.01907	2.65244
ALDH3A1	HCC_P04T	chr17	19737984	19748943	1.01258	2.13594
BHMT	HCC_P04T	chr5	79111779	79132290	1.05402	2.39916
GGH	HCC_P04T	chr8	63015079	63039171	1.10911	2.99919
FSCN1	LUAD_P04T	chr7	5592823	5606655	1.21006	1.60041
MFSD4	LUAD_P05T	chr1	205568885	205602918	1.13671	1.47057
HN1	LUAD_P07T_1	chr17	75135248	75168281	1.02385	1.636
IFI6	LUAD_P07T_1	chr1	27666061	27672218	1.01805	1.318
ISG15	LUAD_P07T_1	chr1	1001138	1014541	1.07337	1.533
LIMD2	LUAD_P07T_1	chr17	63695902	63701172	1.07602	1.738
MARCKSL1	LUAD_P07T_1	chr1	32333832	32336379	1.02854	1.397
MEX3A	LUAD_P07T_1	chr1	156072013	156081998	1.11091	1.317
PTGS2	LUAD_P07T_1	chr1	186671791	186680427	1.05116	1.682
IGF2	LUAD_P09T	chr11	2129112	2149603	1.06389	3.505
IGLC2	LUAD_P09T	chr22	22900976	22901437	1.12458	1.921
IGLC3	LUAD_P09T	chr22	22906342	22906803	1.12361	2.123
SYT8	LUAD_P09T	chr11	1828307	1837521	1.06567	1.851
