# Supplementary material for: Tumour heterogeneity and personalized treatment screening based on single-cell transcriptomics
Source: Comput Struct Biotechnol J. 2024 Dec 25;27:307–20. doi: 10.1016/j.csbj.2024.12.020 (PMC11773088; doi:10.1016/j.csbj.2024.12.020)
Supplement: Supplementary file 6 — Supplementary material [file mmc6.xlsx]

## Sheet: Sheet1
Table S5. The top 10 key TFs of each subcluster.
LUAD_P01T	LUAD_P04T	LUAD_P05T	LUAD_P06T	LUAD_P07T_1	LUAD_P07T_2	LUAD_P09T	BC_P01T	BC_P02T	BC_P05T	BC_P06T	BC_P07T	CRC_P01T	CRC_P02T	CRC_P03T	CRC_P04T	CRC_P06T	CRC_P07T	CRC_P08T	CRC_P09T	CRC_P10T	GC_P02T	GC_P07T	GC_P08T_1	GC_P08T_2	HCC_P01T	HCC_P02T	HCC_P03T	HCC_P04T	HCC_P05T	HCC_P08T
E2F3	CREB3L2	CEBPA	BHLHE41	E2F1	CEBPE	CLOCK	ARID3A	CEBPA	DLX1	FOSB	BATF3	CEBPD	ELF4	DRGX	ERG	EOMES	ARID3A	ETV1	EN2	HOXB2	ELF3	CEBPB	ARID3A	CHURC1	BHLHE41	CREB3L2	DLX4	CEBPB	ATF5	CDX2
ETV1	CREB5	CRX	FOSB	ETV4	E4F1	ELK1	CDX2	CEBPB	DLX2	HOXC6	BNC2	ETV4	MAF	HOXC6	HES2	GATA2	E2F7	ETV2	FOSL1	PAXIP1	FOSL1	GATA3	BARX2	ELF1	E2F8	ISX	ETS2	CEBPD	CEBPD	DLX2
FOXA1	E2F1	ELK4	HOXA1	HMG20B	ELK3	FOXK2	HDX	E2F1	DLX4	HOXD13	RELA	HOXB13	PBX1	HOXC8	LTF	HES5	FOXI1	HOXD9	GCM1	SMAD3	HOXC11	IRX3	BCLAF1	FEV	EHF	PAX5	FOXN4	FOXO4	FLI1	ELK4
IRF4	E2F2	GATA4	IRF1	ILF2	FOXJ2	HOXC11	HOXA5	FOXC2	HMGA1	MSX1	SFPQ	IRF2	RFX5	HOXC9	MAFK	HES7	GFI1	NFATC3	HMGA1	SMARCC2	IKZF2	JUND	ELF1	GATA4	HINFP	PITX2	FOXO1	HLF	GATA2	HOXA5
JUNB	FOXC1	HOXB6	MAFA	IRF7	GFI1	MAFF	HOXD1	FOXQ1	HOXB2	MYB	SIX4	NFATC2	SOX12	ONECUT3	MZF1	MAFB	MYBL2	NFIC	IRF1	SP2	RARB	MAFB	HNF4G	HOXA7	IRF2	RARB	KLF6	HOXD9	HLF	HOXB8
LBX2	GCM1	HOXD1	MXD1	ONECUT3	GMEB1	MYCN	LHX9	JUNB	HOXB6	NKX2-3	SMAD1	POU5F1	TFE3	SOX8	NFIA	NFYA	PAX4	TAL2	IRF3	TBX3	SOX8	NFE2	IRF4	NFIC	IRF5	STAT6	STAT1	IRF7	MAFB	HOXB9
NFKB1	HOXB13	TEAD4	MXD3	PRRX2	NFATC1	NKX6.2	MAFA	PITX1	HSF1	POU3F1	SMAD3	SP5	YY1	SPDEF	NKX2.1	POU2F1	RFX3	VDR	NR2F1	TFAP2C	SREBF2	SOX21	NR1I2	NR1I2	MYOD1	USF2	USF1	KLF9	NR1I2	IRF4
ZNF460	ILF2	TEF	PRRX2	RFXANK	OVOL1	TFE3	TP53	POU4F1	ILF2	PURA	THRB	TCF7L2	ZNF302	TCF7L1	RARG	POU3F1	SP5	ZBTB40	PDX1	ZNF219	ZNF48	TBX20	NR5A2	PPARG	NFYC	ZNF273	ZNF300	NFE2L1	NR1I3	MXD1
ZNF548	KLF12	ZNF718	STAT1	THRA	THAP11	ZNF324B	ZNF317	TFDP1	LHX3	TLX3	YY2	ZFP64	ZNF654	ZNF33A	ZFP82	TP73	ZNF287	ZNF182	PRDM1	ZNF696	ZNF544	VAX2	ONECUT2		STAT5A	ZNF582	ZNF487	NR2F6	POLR3A	NFATC1
ZNF823	PAX7	ZNF805	ZEB2	ZBTB40	ZNF580	ZNF704	ZNF616	USF2	VDR	ZNF736	ZNF532	ZNF740	ZNF681	ZNF487	ZNF644	ZNF555	ZNF675	ZNF354A	ZNF320	ZNF707	ZNF564	ZBTB16	YY1		ZNF586	ZNF880	ZNF541	WT1	RUNX3	YY1
																							BCLAF1
																							CDX2
