# Supplementary material for: Tumour heterogeneity and personalized treatment screening based on single-cell transcriptomics
Source: Comput Struct Biotechnol J. 2024 Dec 25;27:307–20. doi: 10.1016/j.csbj.2024.12.020 (PMC11773088; doi:10.1016/j.csbj.2024.12.020)
Supplement: Supplementary file 7 — Supplementary material [file mmc7.xlsx]

## Sheet: Sheet1
Table S6. Cancer genes regulated by key TFs.
Subcluster	Key TFs	Cancer Gene
LUAD_P01T	THRB	ABL1
LUAD_P01T	THRB	ARHGEF12
LUAD_P01T	THRB	LATS1
LUAD_P01T	ZFY	MITF
LUAD_P01T	ZNF577	MNX1
LUAD_P04T	CEBPG	ABL1
LUAD_P04T	E2F2	BARD1
LUAD_P04T	E2F2	EZH2
LUAD_P04T	E2F2	POLQ
LUAD_P04T	E2F2	PSIP1
LUAD_P04T	E2F7	BRIP1
LUAD_P04T	E2F7	EZH2
LUAD_P04T	E2F7	TP63
LUAD_P04T	HOXA13	HOXA13
LUAD_P04T	HOXA13	PAX7
LUAD_P04T	MYBL2	ASPM
LUAD_P04T	MYBL2	BARD1
LUAD_P04T	MYBL2	BRIP1
LUAD_P04T	MYBL2	CDKN2C
LUAD_P04T	MYBL2	DEK
LUAD_P04T	MYBL2	EZH2
LUAD_P04T	MYBL2	FANCG
LUAD_P04T	MYBL2	HNRNPA2B1
LUAD_P04T	MYBL2	KIT
LUAD_P04T	MYBL2	N4BP2
LUAD_P04T	MYBL2	POLQ
LUAD_P04T	MYBL2	PSIP1
LUAD_P04T	MYBL2	RECQL4
LUAD_P04T	MYBL2	RMI2
LUAD_P04T	MYBL2	SPEN
LUAD_P04T	MYBL2	STIL
LUAD_P04T	MYBL2	TPM3
LUAD_P04T	NFE2L3	BRD4
LUAD_P04T	NFE2L3	COL1A1
LUAD_P04T	NFE2L3	HLA-A
LUAD_P04T	NFE2L3	HMGA2
LUAD_P04T	NFE2L3	ID3
LUAD_P04T	NFE2L3	NFIB
LUAD_P04T	NFE2L3	SETBP1
LUAD_P04T	NFE2L3	TNC
LUAD_P04T	NFE2L3	HOXA13
LUAD_P04T	PAX7	PTPRB
LUAD_P04T	PAX7	HOXA13
LUAD_P04T	PAX7	PAX7
LUAD_P04T	ZNF695	IKZF1
LUAD_P05T	FLI1	AXIN2
LUAD_P05T	FLI1	FLI1
LUAD_P05T	FLI1	HEY1
LUAD_P05T	FLI1	IL7R
LUAD_P05T	FLI1	MITF
LUAD_P05T	FLI1	TET1
LUAD_P05T	FLI1	PAX7
LUAD_P05T	GATA5	JAZF1
LUAD_P05T	GATA5	SIX2
LUAD_P05T	HOXD1	ANK1
LUAD_P05T	HOXD1	BCOR
LUAD_P05T	HOXD1	BTG2
LUAD_P05T	HOXD1	DNM2
LUAD_P05T	HOXD1	ETV5
LUAD_P05T	HOXD1	FNBP1
LUAD_P05T	HOXD1	GNAQ
LUAD_P05T	HOXD1	IRF4
LUAD_P05T	HOXD1	JAZF1
LUAD_P05T	HOXD1	LATS1
LUAD_P05T	HOXD1	NCOA2
LUAD_P05T	HOXD1	NCOR1
LUAD_P05T	HOXD1	NKX2-1
LUAD_P05T	HOXD1	NUP214
LUAD_P05T	HOXD1	RABEP1
LUAD_P05T	HOXD1	SLC34A2
LUAD_P05T	HSF4	ERC1
LUAD_P05T	PLAGL1	FLCN
LUAD_P06T	BHLHE40	BCL3
LUAD_P06T	BHLHE41	CD274
LUAD_P06T	BHLHE41	MET
LUAD_P06T	BHLHE41	MYH11
LUAD_P06T	BHLHE41	NR2F2
LUAD_P06T	BHLHE41	PPFIBP1
LUAD_P06T	FOSB	ABL2
LUAD_P06T	FOSB	AFF4
LUAD_P06T	FOSB	BCL3
LUAD_P06T	FOSB	CDKN1A
LUAD_P06T	FOSB	CHD2
LUAD_P06T	FOSB	CLIP1
LUAD_P06T	FOSB	COL1A1
LUAD_P06T	FOSB	CTNNB1
LUAD_P06T	FOSB	CUL3
LUAD_P06T	FOSB	CUX1
LUAD_P06T	FOSB	DNAJB1
LUAD_P06T	FOSB	FLNA
LUAD_P06T	FOSB	FOXO3
LUAD_P06T	FOSB	GNAQ
LUAD_P06T	FOSB	IL6ST
LUAD_P06T	FOSB	ITGAV
LUAD_P06T	FOSB	JUN
LUAD_P06T	FOSB	KLF4
LUAD_P06T	FOSB	KLF6
LUAD_P06T	FOSB	KMT2A
LUAD_P06T	FOSB	LMNA
LUAD_P06T	FOSB	MAML2
LUAD_P06T	FOSB	MET
LUAD_P06T	FOSB	MYC
LUAD_P06T	FOSB	NAB2
LUAD_P06T	FOSB	NR2F2
LUAD_P06T	FOSB	PIM1
LUAD_P06T	FOSB	POU5F1
LUAD_P06T	FOSB	PPFIBP1
LUAD_P06T	FOSB	RABEP1
LUAD_P06T	FOSB	ROBO2
LUAD_P06T	FOSB	SMAD3
LUAD_P06T	FOSB	STAG1
LUAD_P06T	FOSB	STAG2
LUAD_P06T	FOSB	TBL1XR1
LUAD_P06T	FOSB	TNFAIP3
LUAD_P06T	FOSB	XPO1
LUAD_P06T	IRF1	BCL3
LUAD_P06T	IRF1	BIRC3
LUAD_P06T	IRF1	KLF4
LUAD_P06T	IRF1	POU5F1
LUAD_P06T	IRF1	RALGDS
LUAD_P06T	IRF1	TNFAIP3
LUAD_P06T	IRF1	TNFRSF14
LUAD_P06T	STAT1	B2M
LUAD_P06T	STAT1	BCL9L
LUAD_P06T	STAT1	BIRC3
LUAD_P06T	STAT1	CACNA1D
LUAD_P06T	STAT1	CALR
LUAD_P06T	STAT1	CANT1
LUAD_P06T	STAT1	CCDC6
LUAD_P06T	STAT1	CCND1
LUAD_P06T	STAT1	CD274
LUAD_P06T	STAT1	CDH1
LUAD_P06T	STAT1	CDK6
LUAD_P06T	STAT1	CHD4
LUAD_P06T	STAT1	CIITA
LUAD_P06T	STAT1	CLIP1
LUAD_P06T	STAT1	DDX3X
LUAD_P06T	STAT1	EML4
LUAD_P06T	STAT1	ERBB3
LUAD_P06T	STAT1	ETNK1
LUAD_P06T	STAT1	EZR
LUAD_P06T	STAT1	HIF1A
LUAD_P06T	STAT1	HLA-A
LUAD_P06T	STAT1	KDSR
LUAD_P06T	STAT1	KTN1
LUAD_P06T	STAT1	LYL1
LUAD_P06T	STAT1	MAP2K2
LUAD_P06T	STAT1	NCOA4
LUAD_P06T	STAT1	NR2F2
LUAD_P06T	STAT1	PDGFRA
LUAD_P06T	STAT1	PIK3CA
LUAD_P06T	STAT1	PRDM16
LUAD_P06T	STAT1	RNF213
LUAD_P06T	STAT1	STK11
LUAD_P06T	STAT1	SUFU
LUAD_P06T	STAT1	TBL1XR1
LUAD_P06T	STAT1	TOP1
LUAD_P06T	STAT1	XPO1
LUAD_P06T	ZNF653	EED
LUAD_P07T_1	E2F1	ARHGEF10L
LUAD_P07T_1	E2F1	BARD1
LUAD_P07T_1	E2F1	BRCA1
LUAD_P07T_1	E2F1	CCNE1
LUAD_P07T_1	E2F1	DEK
LUAD_P07T_1	E2F1	EZH2
LUAD_P07T_1	E2F1	FANCG
LUAD_P07T_1	E2F1	IRF4
LUAD_P07T_1	E2F1	MUTYH
LUAD_P07T_1	E2F1	MYB
LUAD_P07T_1	E2F1	PAX5
LUAD_P07T_1	E2F1	PSIP1
LUAD_P07T_1	E2F1	PTPN13
LUAD_P07T_1	E2F1	RECQL4
LUAD_P07T_1	E2F1	STIL
LUAD_P07T_1	E2F1	SUZ12
LUAD_P07T_1	ETV4	CCND1
LUAD_P07T_1	ETV4	CDKN1B
LUAD_P07T_1	ETV4	DNMT3A
LUAD_P07T_1	ETV4	GATA2
LUAD_P07T_1	ETV4	HMGA2
LUAD_P07T_1	ETV4	HOOK3
LUAD_P07T_1	ETV4	MLLT6
LUAD_P07T_1	ETV4	NKX2-1
LUAD_P07T_1	ETV4	PATZ1
LUAD_P07T_1	ETV4	PRKAR1A
LUAD_P07T_1	ETV4	RUNX1
LUAD_P07T_1	ETV4	STAG2
LUAD_P07T_1	ETV4	TCF12
LUAD_P07T_1	ETV4	TCF3
LUAD_P07T_1	ETV4	THRAP3
LUAD_P07T_1	ETV4	TRAF7
LUAD_P07T_1	ETV4	ETV4
LUAD_P07T_1	HMG20B	ERBB2
LUAD_P07T_1	ILF2	ATIC
LUAD_P07T_1	ILF2	BCL10
LUAD_P07T_1	ILF2	CARS
LUAD_P07T_1	ILF2	FANCF
LUAD_P07T_1	ILF2	FES
LUAD_P07T_1	ILF2	JAK2
LUAD_P07T_1	ILF2	NFIB
LUAD_P07T_1	ILF2	PDGFB
LUAD_P07T_1	ILF2	PRCC
LUAD_P07T_1	ILF2	SDHAF2
LUAD_P07T_1	ILF2	TOP1
LUAD_P07T_1	IRF7	B2M
LUAD_P07T_1	IRF7	COL1A1
LUAD_P07T_1	IRF7	CREBBP
LUAD_P07T_1	IRF7	CSF1R
LUAD_P07T_1	IRF7	DDX5
LUAD_P07T_1	IRF7	EIF4A2
LUAD_P07T_1	IRF7	FGFR3
LUAD_P07T_1	IRF7	GPHN
LUAD_P07T_1	IRF7	HLA-A
LUAD_P07T_1	IRF7	ID3
LUAD_P07T_1	IRF7	IGF2BP2
LUAD_P07T_1	IRF7	IL21R
LUAD_P07T_1	IRF7	KDM6A
LUAD_P07T_1	IRF7	KMT2C
LUAD_P07T_1	IRF7	MAP2K4
LUAD_P07T_1	IRF7	MLF1
LUAD_P07T_1	IRF7	MTCP1
LUAD_P07T_1	IRF7	N4BP2
LUAD_P07T_1	IRF7	PAX8
LUAD_P07T_1	IRF7	PDCD1LG2
LUAD_P07T_1	IRF7	RNF213
LUAD_P07T_1	IRF7	SLC45A3
LUAD_P07T_1	IRF7	SPOP
LUAD_P07T_1	IRF7	TSC2
LUAD_P07T_1	IRF7	NTRK2
LUAD_P07T_1	ONECUT3	CCND1
LUAD_P07T_1	ONECUT3	LATS1
LUAD_P07T_1	ONECUT3	SMARCE1
LUAD_P07T_1	PRRX2	CDK4
LUAD_P07T_1	PRRX2	CLTC
LUAD_P07T_1	PRRX2	ESR1
LUAD_P07T_1	PRRX2	KAT7
LUAD_P07T_1	PRRX2	MET
LUAD_P07T_1	PRRX2	MYC
LUAD_P07T_1	PRRX2	NAB2
LUAD_P07T_1	PRRX2	RBM10
LUAD_P07T_1	PRRX2	RNF213
LUAD_P07T_1	PRRX2	SEPT9
LUAD_P07T_1	PRRX2	SLC34A2
LUAD_P07T_1	PRRX2	STK11
LUAD_P07T_1	PRRX2	TPM3
LUAD_P07T_1	PRRX2	ZFHX3
LUAD_P07T_1	RFXANK	CARS
LUAD_P07T_1	RFXANK	CBFA2T3
LUAD_P07T_1	RFXANK	DAXX
LUAD_P07T_1	THRA	CCND1
LUAD_P07T_1	THRA	DGCR8
LUAD_P07T_1	THRA	FBLN2
LUAD_P07T_1	THRA	RUNX1
LUAD_P07T_1	THRA	SMAD4
LUAD_P07T_1	THRA	TCF3
LUAD_P07T_1	THRA	TCF7L2
LUAD_P07T_1	ZBTB40	SETD1B
LUAD_P07T_1	ZBTB40	STAT5B
LUAD_P07T_2	CEBPE	PTK6
LUAD_P07T_2	CEBPE	SS18L1
LUAD_P07T_2	ELK3	ASXL2
LUAD_P07T_2	ELK3	SMAD3
LUAD_P07T_2	ELK3	SMAD4
LUAD_P07T_2	FOXJ2	ACVR1
LUAD_P07T_2	FOXJ2	ESR1
LUAD_P07T_2	FOXJ2	IKZF1
LUAD_P07T_2	FOXJ2	RARA
LUAD_P07T_2	FOXJ2	USP6
LUAD_P07T_2	FOXJ2	PTPRD
LUAD_P07T_2	GFI1	FAT4
LUAD_P07T_2	OVOL1	CBFA2T3
LUAD_P07T_2	THAP11	CIC
LUAD_P07T_2	THAP11	FOXO1
LUAD_P07T_2	THAP11	LATS2
LUAD_P07T_2	ZNF580	CAMTA1
LUAD_P07T_2	ZNF580	CCND3
LUAD_P07T_2	ZNF580	CDKN2C
LUAD_P07T_2	ZNF580	IDH1
LUAD_P07T_2	ZNF580	SHTN1
LUAD_P09T	CLOCK	ABI1
LUAD_P09T	CLOCK	ABL1
LUAD_P09T	CLOCK	ARHGAP5
LUAD_P09T	CLOCK	ARID1A
LUAD_P09T	CLOCK	ARID1B
LUAD_P09T	CLOCK	ATP1A1
LUAD_P09T	CLOCK	CBL
LUAD_P09T	CLOCK	CRTC3
LUAD_P09T	CLOCK	CTNNA1
LUAD_P09T	CLOCK	CUL3
LUAD_P09T	CLOCK	DICER1
LUAD_P09T	CLOCK	FBXW7
LUAD_P09T	CLOCK	GOLPH3
LUAD_P09T	CLOCK	KAT6A
LUAD_P09T	CLOCK	LARP4B
LUAD_P09T	CLOCK	MAPK1
LUAD_P09T	CLOCK	MTCP1
LUAD_P09T	CLOCK	MYB
LUAD_P09T	CLOCK	MYH9
LUAD_P09T	CLOCK	PABPC1
LUAD_P09T	CLOCK	PPARG
LUAD_P09T	CLOCK	RABEP1
LUAD_P09T	CLOCK	RAP1B
LUAD_P09T	CLOCK	SMAD2
LUAD_P09T	CLOCK	STAG1
LUAD_P09T	CLOCK	TGFBR2
LUAD_P09T	CLOCK	U2AF1
LUAD_P09T	CLOCK	UBR5
LUAD_P09T	CLOCK	ZBTB16
LUAD_P09T	CLOCK	PTPRD
LUAD_P09T	CLOCK	HOXC13
LUAD_P09T	ELK1	CDK6
LUAD_P09T	HOXA9	HOXA9
LUAD_P09T	HOXA9	SGK1
LUAD_P09T	MAFF	ABI1
LUAD_P09T	MAFF	CBFA2T3
LUAD_P09T	MAFF	NDRG1
LUAD_P09T	MAFF	EPHA7
LUAD_P09T	SREBF2	MYH9
LUAD_P09T	SREBF2	RAP1B
BC_P01T	ARID3A	COL2A1
BC_P01T	CDX2	CDX2
BC_P01T	HOXA5	HOXA11
BC_P01T	HOXD1	WIF1
BC_P01T	TP53	SALL4
BC_P02T	CEBPA	S100A7
BC_P02T	CEBPA	PRDM1
BC_P02T	CEBPA	SH3GL1
BC_P02T	CEBPA	CEBPA
BC_P02T	CEBPA	FCGR2B
BC_P02T	CEBPA	MYCN
BC_P02T	CEBPB	TNFRSF14
BC_P02T	CEBPB	S100A7
BC_P02T	CEBPB	BTG2
BC_P02T	CEBPB	PIM1
BC_P02T	CEBPB	PRDM1
BC_P02T	CEBPB	SGK1
BC_P02T	CEBPB	TNFAIP3
BC_P02T	CEBPB	RAC1
BC_P02T	CEBPB	MNX1
BC_P02T	CEBPB	TMSB4X
BC_P02T	CEBPB	ELF4
BC_P02T	CEBPB	FGFR1
BC_P02T	CEBPB	KAT6A
BC_P02T	CEBPB	LYN
BC_P02T	CEBPB	PLAG1
BC_P02T	CEBPB	CHCHD7
BC_P02T	CEBPB	JAK2
BC_P02T	CEBPB	HRAS
BC_P02T	CEBPB	NFKB2
BC_P02T	CEBPB	NT5C2
BC_P02T	CEBPB	PRPF40B
BC_P02T	CEBPB	HOXC13
BC_P02T	CEBPB	NAB2
BC_P02T	CEBPB	FOXO1
BC_P02T	CEBPB	B2M
BC_P02T	CEBPB	MAP2K1
BC_P02T	CEBPB	SMAD3
BC_P02T	CEBPB	POLG
BC_P02T	CEBPB	IDH2
BC_P02T	CEBPB	NR2F2
BC_P02T	CEBPB	GRIN2A
BC_P02T	CEBPB	CDH11
BC_P02T	CEBPB	MAF
BC_P02T	CEBPB	ETV4
BC_P02T	CEBPB	MAFB
BC_P02T	CEBPB	SDC4
BC_P02T	CEBPB	MAP2K2
BC_P02T	CEBPB	SH3GL1
BC_P02T	CEBPB	CRTC1
BC_P02T	CEBPB	CEBPA
BC_P02T	CEBPB	BCL3
BC_P02T	CEBPB	MN1
BC_P02T	CEBPB	CBFA2T3
BC_P02T	E2F1	IGF2BP2
BC_P02T	E2F1	CTNND2
BC_P02T	E2F1	MACC1
BC_P02T	E2F1	NDRG1
BC_P02T	E2F1	HOXC13
BC_P02T	E2F1	CEBPA
BC_P02T	E2F1	LMO1
BC_P02T	FOXQ1	MNX1
BC_P02T	FOXQ1	CDH11
BC_P02T	JUNB	ID3
BC_P02T	JUNB	RPL10
BC_P02T	JUNB	MAFB
BC_P02T	JUNB	CEBPA
BC_P02T	PITX1	GRIN2A
BC_P02T	TFDP1	ATP1A1
BC_P02T	TFDP1	FH
BC_P02T	TFDP1	MSH2
BC_P02T	TFDP1	PCBP1
BC_P02T	TFDP1	BARD1
BC_P02T	TFDP1	IGF2BP2
BC_P02T	TFDP1	ETV5
BC_P02T	TFDP1	CASP3
BC_P02T	TFDP1	DEK
BC_P02T	TFDP1	PIM1
BC_P02T	TFDP1	SGK1
BC_P02T	TFDP1	RAC1
BC_P02T	TFDP1	EGFR
BC_P02T	TFDP1	HIP1
BC_P02T	TFDP1	EZH2
BC_P02T	TFDP1	MNX1
BC_P02T	TFDP1	TMSB4X
BC_P02T	TFDP1	ELF4
BC_P02T	TFDP1	NRG1
BC_P02T	TFDP1	LYN
BC_P02T	TFDP1	CHCHD7
BC_P02T	TFDP1	JAK2
BC_P02T	TFDP1	FANCC
BC_P02T	TFDP1	HRAS
BC_P02T	TFDP1	CREB3L1
BC_P02T	TFDP1	EED
BC_P02T	TFDP1	FAS
BC_P02T	TFDP1	NFKB2
BC_P02T	TFDP1	HOXC13
BC_P02T	TFDP1	RB1
BC_P02T	TFDP1	NIN
BC_P02T	TFDP1	KTN1
BC_P02T	TFDP1	MYO5A
BC_P02T	TFDP1	MAP2K1
BC_P02T	TFDP1	SMAD3
BC_P02T	TFDP1	IDH2
BC_P02T	TFDP1	CDH11
BC_P02T	TFDP1	CBFB
BC_P02T	TFDP1	RFWD3
BC_P02T	TFDP1	KDSR
BC_P02T	TFDP1	MAFB
BC_P02T	TFDP1	NFATC2
BC_P02T	TFDP1	KEAP1
BC_P02T	TFDP1	POLQ
BC_P02T	TFDP1	LMO1
BC_P02T	USF2	CEBPA
BC_P05T	DLX1	ID3
BC_P05T	DLX1	PDGFRA
BC_P05T	DLX1	BMP5
BC_P05T	DLX1	CCDC6
BC_P05T	DLX1	MLLT6
BC_P05T	DLX1	HOXA11
BC_P05T	DLX2	ID3
BC_P05T	DLX2	CXCR4
BC_P05T	DLX2	KIT
BC_P05T	DLX2	BMP5
BC_P05T	DLX2	PTCH1
BC_P05T	DLX2	HOXA11
BC_P05T	DLX4	FGFR3
BC_P05T	DLX4	BMP5
BC_P05T	DLX4	PTCH1
BC_P05T	DLX4	HOXA11
BC_P05T	HMGA1	NACA
BC_P05T	HOXB2	BMP5
BC_P05T	HOXB2	NACA
BC_P05T	HOXB2	TLX3
BC_P05T	HOXB2	SIX1
BC_P05T	HOXB6	ID3
BC_P05T	HOXB6	ELN
BC_P05T	HOXB6	TLX3
BC_P05T	HSF1	LIFR
BC_P05T	ILF2	MTOR
BC_P05T	ILF2	CASP9
BC_P05T	ILF2	RBM15
BC_P05T	ILF2	TPM3
BC_P05T	ILF2	PRCC
BC_P05T	ILF2	TPR
BC_P05T	ILF2	NCOA1
BC_P05T	ILF2	ASXL2
BC_P05T	ILF2	BIRC6
BC_P05T	ILF2	MSH2
BC_P05T	ILF2	RANBP2
BC_P05T	ILF2	ERCC3
BC_P05T	ILF2	NFE2L2
BC_P05T	ILF2	PMS1
BC_P05T	ILF2	SF3B1
BC_P05T	ILF2	CREB1
BC_P05T	ILF2	ATIC
BC_P05T	ILF2	PBRM1
BC_P05T	ILF2	MITF
BC_P05T	ILF2	FOXP1
BC_P05T	ILF2	TFG
BC_P05T	ILF2	GSK3B
BC_P05T	ILF2	STAG1
BC_P05T	ILF2	ATR
BC_P05T	ILF2	PIK3CA
BC_P05T	ILF2	CHIC2
BC_P05T	ILF2	RAP1GDS1
BC_P05T	ILF2	RAD50
BC_P05T	ILF2	TRIM27
BC_P05T	ILF2	DAXX
BC_P05T	ILF2	BCLAF1
BC_P05T	ILF2	EZR
BC_P05T	ILF2	SND1
BC_P05T	ILF2	USP9X
BC_P05T	ILF2	KDM6A
BC_P05T	ILF2	RBM10
BC_P05T	ILF2	ATRX
BC_P05T	ILF2	PCM1
BC_P05T	ILF2	NRG1
BC_P05T	ILF2	HEY1
BC_P05T	ILF2	PLEC
BC_P05T	ILF2	NFIB
BC_P05T	ILF2	CARS
BC_P05T	ILF2	FANCF
BC_P05T	ILF2	SDHAF2
BC_P05T	ILF2	PAFAH1B2
BC_P05T	ILF2	ARHGEF12
BC_P05T	ILF2	KLF6
BC_P05T	ILF2	GATA3
BC_P05T	ILF2	NCOA4
BC_P05T	ILF2	CCDC6
BC_P05T	ILF2	BMPR1A
BC_P05T	ILF2	KDM5A
BC_P05T	ILF2	ARID2
BC_P05T	ILF2	NACA
BC_P05T	ILF2	LRIG3
BC_P05T	ILF2	RAP1B
BC_P05T	ILF2	ARHGAP5
BC_P05T	ILF2	GOLGA5
BC_P05T	ILF2	HSP90AA1
BC_P05T	ILF2	CREBBP
BC_P05T	ILF2	YWHAE
BC_P05T	ILF2	POLR2A
BC_P05T	ILF2	MAP2K4
BC_P05T	ILF2	NCOR1
BC_P05T	ILF2	SPECC1
BC_P05T	ILF2	NF1
BC_P05T	ILF2	SMARCE1
BC_P05T	ILF2	BRCA1
BC_P05T	ILF2	CLTC
BC_P05T	ILF2	PRKAR1A
BC_P05T	ILF2	TOP1
BC_P05T	ILF2	TCF3
BC_P05T	ILF2	LSM14A
BC_P05T	ILF2	ERG
BC_P05T	ILF2	LRP1B
BC_P05T	ILF2	CNTNAP2
BC_P05T	ILF2	GLI1
BC_P05T	ILF2	PAX3
BC_P05T	LHX3	HEY1
BC_P05T	VDR	ZCCHC8
BC_P06T	FOSB	CSF3R
BC_P06T	FOSB	ELF3
BC_P06T	FOSB	FOXP1
BC_P06T	FOSB	BCL6
BC_P06T	FOSB	PIK3R1
BC_P06T	FOSB	AFF4
BC_P06T	FOSB	FOXO3
BC_P06T	FOSB	SND1
BC_P06T	FOSB	NRG1
BC_P06T	FOSB	FGFR1
BC_P06T	FOSB	NR4A3
BC_P06T	FOSB	KLF4
BC_P06T	FOSB	FNBP1
BC_P06T	FOSB	TCF7L2
BC_P06T	FOSB	CHD2
BC_P06T	FOSB	ZFHX3
BC_P06T	FOSB	STAT5B
BC_P06T	FOSB	PTK6
BC_P06T	FOSB	RUNX1
BC_P06T	HOXD13	ARHGEF10
BC_P06T	HOXD13	HOXD13
BC_P06T	MYB	MYB
BC_P06T	MYB	EPHA7
BC_P06T	NKX2-3	CASP9
BC_P06T	PURA	NF1
BC_P06T	PURA	SETBP1
BC_P06T	PURA	SMAD4
BC_P07T	BATF3	NFATC2
BC_P07T	SFPQ	STRN
BC_P07T	SMAD1	RSPO3
BC_P07T	SMAD1	JAK2
BC_P07T	THRB	WWTR1
BC_P07T	THRB	ZNF521
BC_P07T	ZNF532	BMP5
CRC_P01T	CEBPD	SGK1
CRC_P01T	ETV4	CARS
CRC_P01T	ETV4	FOXP1
CRC_P01T	ETV4	MAP2K1
CRC_P01T	ETV4	MDM4
CRC_P01T	ETV4	MTOR
CRC_P01T	ETV4	PMS1
CRC_P01T	ETV4	PRKAR1A
CRC_P01T	ETV4	PTPRD
CRC_P01T	ETV4	RAP1GDS1
CRC_P01T	ETV4	RMI2
CRC_P01T	ETV4	SGK1
CRC_P01T	ETV4	TBL1XR1
CRC_P01T	ETV4	TET2
CRC_P01T	ETV4	TFG
CRC_P01T	ETV4	TPR
CRC_P01T	HOXB13	ELF3
CRC_P01T	HOXB13	ETV4
CRC_P01T	HOXB13	H3F3A
CRC_P01T	IRF2	MLF1
CRC_P01T	IRF2	RAP1GDS1
CRC_P01T	IRF2	ZNRF3
CRC_P01T	NFATC2	NAB2
CRC_P01T	NFATC2	NR4A3
CRC_P01T	POU5F1	POU5F1
CRC_P01T	POU5F1	RECQL4
CRC_P01T	SP5	ASPSCR1
CRC_P01T	SP5	ASPSCR1
CRC_P01T	TCF7L2	TCF7L2
CRC_P01T	TCF7L2	TBL1XR1
CRC_P01T	ZNF740	HEY1
CRC_P01T	ZNF740	MDM4
CRC_P01T	ZNF740	PTCH1
CRC_P02T	ELF4	FAM131B
CRC_P02T	ELF4	FAT1
CRC_P02T	MAF	PRF1
CRC_P02T	RFX5	WAS
CRC_P02T	SOX12	KIT
CRC_P02T	TFE3	FAM131B
CRC_P02T	TFE3	MAF
CRC_P02T	TFE3	TFE3
CRC_P02T	TFE3	PDGFB
CRC_P02T	YY1	ARID1A
CRC_P02T	YY1	ASXL2
CRC_P02T	YY1	CCDC6
CRC_P02T	YY1	ARHGAP5
CRC_P02T	YY1	DICER1
CRC_P02T	YY1	EGFR
CRC_P02T	YY1	GNAQ
CRC_P02T	YY1	CUL3
CRC_P02T	YY1	JAK2
CRC_P02T	YY1	KMT2C
CRC_P02T	YY1	KTN1
CRC_P02T	YY1	JAK1
CRC_P02T	YY1	MET
CRC_P02T	YY1	MLLT10
CRC_P02T	YY1	MYH9
CRC_P02T	YY1	NCOA4
CRC_P02T	YY1	PIK3CA
CRC_P02T	YY1	REL
CRC_P02T	YY1	SIX1
CRC_P02T	YY1	SS18
CRC_P02T	YY1	TBL1XR1
CRC_P02T	YY1	MAP2K4
CRC_P02T	ZNF654	KMT2C
CRC_P03T	HOXC6	FGFR2
CRC_P03T	HOXC8	LCK
CRC_P03T	HOXC8	NSD1
CRC_P03T	SOX8	MITF
CRC_P03T	SOX8	PIK3R3
CRC_P03T	SOX8	DDIT3
CRC_P03T	TCF7L1	BCORL1
CRC_P03T	ZNF487	FGFR3
CRC_P03T	ZNF487	ARHGEF10L
CRC_P04T	ERG	ERG
CRC_P04T	ERG	MAFB
CRC_P04T	HES2	CPEB3
CRC_P04T	HES2	TFEB
CRC_P04T	HES2	CBFA2T3
CRC_P04T	LTF	ELN
CRC_P04T	LTF	TFEB
CRC_P04T	MAFK	LATS2
CRC_P04T	MAFK	TFE3
CRC_P04T	MAFK	KMT2C
CRC_P04T	MZF1	ROBO2
CRC_P04T	NKX2-1	NKX2-1
CRC_P04T	ZNF644	IKZF1
CRC_P06T	GATA2	CHEK2
CRC_P06T	GATA2	GATA2
CRC_P06T	HES5	MYCL
CRC_P06T	MAFB	ERG
CRC_P06T	MAFB	MAFB
CRC_P06T	MAFB	MLF1
CRC_P06T	MAFB	CDK6
CRC_P06T	MAFB	ZCCHC8
CRC_P06T	POU3F1	TSC2
CRC_P06T	TP73	APC
CRC_P06T	ZNF555	GPC3
CRC_P07T	ARID3A	HMGA2
CRC_P07T	E2F7	GPHN
CRC_P07T	E2F7	POLQ
CRC_P07T	E2F7	BCL10
CRC_P07T	FOXI1	PLCG1
CRC_P07T	FOXI1	ZFHX3
CRC_P07T	MYBL2	BMPR1A
CRC_P07T	MYBL2	BRIP1
CRC_P07T	MYBL2	DEK
CRC_P07T	MYBL2	EIF1AX
CRC_P07T	MYBL2	EZH2
CRC_P07T	MYBL2	MSH2
CRC_P07T	MYBL2	PBRM1
CRC_P07T	MYBL2	PCM1
CRC_P07T	MYBL2	PPM1D
CRC_P07T	MYBL2	RAD21
CRC_P07T	MYBL2	RFWD3
CRC_P07T	MYBL2	STIL
CRC_P07T	MYBL2	SUZ12
CRC_P07T	MYBL2	SYK
CRC_P07T	MYBL2	EED
CRC_P07T	PAX4	FOXO3
CRC_P07T	SP5	ASPSCR1
CRC_P07T	SP5	ASPSCR1
CRC_P07T	ZNF287	HOXA9
CRC_P08T	ETV1	ETV1
CRC_P08T	ETV1	MYO5A
CRC_P08T	NFIC	CDH11
CRC_P08T	NFIC	CNTNAP2
CRC_P08T	NFIC	PDGFRA
CRC_P08T	NFIC	RUNX1T1
CRC_P09T	FOSL1	ACSL6
CRC_P09T	FOSL1	APOBEC3B
CRC_P09T	FOSL1	BCL3
CRC_P09T	FOSL1	BIRC3
CRC_P09T	FOSL1	CIC
CRC_P09T	FOSL1	EZR
CRC_P09T	FOSL1	H3F3B
CRC_P09T	FOSL1	HMGA1
CRC_P09T	FOSL1	KLF4
CRC_P09T	FOSL1	PDGFB
CRC_P09T	FOSL1	PIM1
CRC_P09T	FOSL1	PLEC
CRC_P09T	FOSL1	POT1
CRC_P09T	FOSL1	PRDM1
CRC_P09T	FOSL1	RARA
CRC_P09T	FOSL1	SDC4
CRC_P09T	FOSL1	SKI
CRC_P09T	FOSL1	TNFAIP3
CRC_P09T	HMGA1	HMGA1
CRC_P09T	IRF1	CD74
CRC_P09T	IRF1	CIITA
CRC_P09T	IRF1	SDC4
CRC_P09T	IRF1	TNFAIP3
CRC_P09T	IRF3	BRD4
CRC_P09T	IRF3	CBFA2T3
CRC_P09T	IRF3	GAS7
CRC_P09T	IRF3	KAT6B
CRC_P09T	IRF3	RET
CRC_P09T	IRF3	TRRAP
CRC_P09T	PDX1	DNMT3A
CRC_P09T	PDX1	SLC45A3
CRC_P09T	PRDM1	CCR7
CRC_P09T	PRDM1	PRDM1
CRC_P10T	HOXB2	FBLN2
CRC_P10T	HOXB2	IL7R
CRC_P10T	SMAD3	SMAD3
CRC_P10T	SMAD3	TNC
CRC_P10T	TFAP2C	FCGR2B
CRC_P10T	ZNF219	CLIP1
CRC_P10T	ZNF219	IL6ST
CRC_P10T	ZNF219	RSPO3
CRC_P10T	ZNF707	BCL7A
CRC_P10T	ZNF707	TEC
GC_P02T	ELF3	TNFRSF14
GC_P02T	ELF3	MUC1
GC_P02T	ELF3	RANBP2
GC_P02T	ELF3	ATIC
GC_P02T	ELF3	FAT1
GC_P02T	ELF3	AFF4
GC_P02T	ELF3	CCNC
GC_P02T	ELF3	GOPC
GC_P02T	ELF3	PTPRK
GC_P02T	ELF3	CUX1
GC_P02T	ELF3	CDK4
GC_P02T	ELF3	RAP1B
GC_P02T	ELF3	NBEA
GC_P02T	ELF3	PTK6
GC_P02T	ELF3	ERG
GC_P02T	FOSL1	BCL10
GC_P02T	FOSL1	BCL9
GC_P02T	FOSL1	TPM3
GC_P02T	FOSL1	PRCC
GC_P02T	FOSL1	BTG2
GC_P02T	FOSL1	EML4
GC_P02T	FOSL1	REL
GC_P02T	FOSL1	PCBP1
GC_P02T	FOSL1	MYD88
GC_P02T	FOSL1	MLF1
GC_P02T	FOSL1	CHIC2
GC_P02T	FOSL1	GOLPH3
GC_P02T	FOSL1	CDKN1A
GC_P02T	FOSL1	PIM1
GC_P02T	FOSL1	TNFAIP3
GC_P02T	FOSL1	EZR
GC_P02T	FOSL1	RAC1
GC_P02T	FOSL1	TMSB4X
GC_P02T	FOSL1	DDX3X
GC_P02T	FOSL1	ELF4
GC_P02T	FOSL1	PLEC
GC_P02T	FOSL1	CDKN2A
GC_P02T	FOSL1	NR4A3
GC_P02T	FOSL1	BIRC3
GC_P02T	FOSL1	GATA3
GC_P02T	FOSL1	ABI1
GC_P02T	FOSL1	CCND2
GC_P02T	FOSL1	ETNK1
GC_P02T	FOSL1	KRAS
GC_P02T	FOSL1	RAP1B
GC_P02T	FOSL1	CDH1
GC_P02T	FOSL1	MAP2K4
GC_P02T	FOSL1	CLTC
GC_P02T	FOSL1	DDX5
GC_P02T	FOSL1	PRKAR1A
GC_P02T	FOSL1	SEPT9
GC_P02T	FOSL1	SDC4
GC_P02T	FOSL1	MUC16
GC_P02T	FOSL1	TPM4
GC_P02T	FOSL1	BCL3
GC_P02T	FOSL1	ZNF331
GC_P02T	HOXC11	POLD1
GC_P02T	SOX8	CARS
GC_P02T	SOX8	LMO2
GC_P02T	SOX8	CRTC3
GC_P02T	SOX8	ZFHX3
GC_P02T	ZNF544	FANCF
GC_P07T	GATA3	ESR1
GC_P07T	GATA3	GATA3
GC_P07T	JUND	BCL9L
GC_P07T	JUND	ZFHX3
GC_P07T	JUND	TPM4
GC_P07T	NFE2	SLC34A2
GC_P07T	NFE2	LEF1
GC_P07T	NFE2	AR
GC_P07T	SOX21	SOX21
GC_P07T	TBX20	GATA3
GC_P07T	VAX2	MN1
GC_P07T	ZBTB16	HOXD13
GC_P07T	ZBTB16	ZBTB16
GC_P08T_1	ARID3A	PIK3R1
GC_P08T_1	ARID3A	LRIG3
GC_P08T_1	BARX2	FSTL3
GC_P08T_1	BCLAF1	TRIM33
GC_P08T_1	BCLAF1	RANBP2
GC_P08T_1	BCLAF1	NFE2L2
GC_P08T_1	BCLAF1	SF3B1
GC_P08T_1	BCLAF1	NPM1
GC_P08T_1	BCLAF1	DEK
GC_P08T_1	BCLAF1	GOPC
GC_P08T_1	BCLAF1	BCLAF1
GC_P08T_1	BCLAF1	QKI
GC_P08T_1	BCLAF1	SBDS
GC_P08T_1	BCLAF1	NBN
GC_P08T_1	BCLAF1	ARHGAP5
GC_P08T_1	BCLAF1	NFE2L2
GC_P08T_1	BCLAF1	SF3B1
GC_P08T_1	BCLAF1	NPM1
GC_P08T_1	BCLAF1	DEK
GC_P08T_1	BCLAF1	GOPC
GC_P08T_1	BCLAF1	BCLAF1
GC_P08T_1	BCLAF1	QKI
GC_P08T_1	BCLAF1	SBDS
GC_P08T_1	BCLAF1	NBN
GC_P08T_1	BCLAF1	ARHGAP5
GC_P08T_1	BCLAF1	TRIM33
GC_P08T_1	BCLAF1	RANBP2
GC_P08T_1	ELF1	MACC1
GC_P08T_1	ELF1	ATIC
GC_P08T_1	ELF1	MACC1
GC_P08T_1	ELF1	TCF7L2
GC_P08T_1	ELF1	CDH1
GC_P08T_1	ELF1	ATIC
GC_P08T_1	ELF1	TCF7L2
GC_P08T_1	ELF1	CDH1
GC_P08T_1	HNF4G	TSC1
GC_P08T_1	HNF4G	PAX5
GC_P08T_1	NR1I2	GATA2
GC_P08T_1	NR1I2	GATA2
GC_P08T_1	NR1I2	KDM5C
GC_P08T_1	NR1I2	FADD
GC_P08T_1	NR1I2	KDM5C
GC_P08T_1	NR1I2	FADD
GC_P08T_1	YY1	GPC5
GC_P08T_1	YY1	BIRC6
GC_P08T_2	BCLAF1	TRIM33
GC_P08T_2	BCLAF1	RANBP2
GC_P08T_2	BCLAF1	NFE2L2
GC_P08T_2	BCLAF1	SF3B1
GC_P08T_2	BCLAF1	NPM1
GC_P08T_2	BCLAF1	DEK
GC_P08T_2	BCLAF1	GOPC
GC_P08T_2	BCLAF1	BCLAF1
GC_P08T_2	BCLAF1	QKI
GC_P08T_2	BCLAF1	SBDS
GC_P08T_2	BCLAF1	NBN
GC_P08T_2	BCLAF1	ARHGAP5
GC_P08T_2	BCLAF1	NFE2L2
GC_P08T_2	BCLAF1	SF3B1
GC_P08T_2	BCLAF1	NPM1
GC_P08T_2	BCLAF1	DEK
GC_P08T_2	BCLAF1	GOPC
GC_P08T_2	BCLAF1	BCLAF1
GC_P08T_2	BCLAF1	QKI
GC_P08T_2	BCLAF1	SBDS
GC_P08T_2	BCLAF1	NBN
GC_P08T_2	BCLAF1	ARHGAP5
GC_P08T_2	BCLAF1	TRIM33
GC_P08T_2	BCLAF1	RANBP2
GC_P08T_2	CDX2	CDX2
GC_P08T_2	CHURC1	RHOA
GC_P08T_2	ELF1	MACC1
GC_P08T_2	ELF1	ATIC
GC_P08T_2	ELF1	MACC1
GC_P08T_2	ELF1	TCF7L2
GC_P08T_2	ELF1	CDH1
GC_P08T_2	ELF1	ATIC
GC_P08T_2	ELF1	TCF7L2
GC_P08T_2	ELF1	CDH1
GC_P08T_2	FEV	FH
GC_P08T_2	FEV	SRSF3
GC_P08T_2	FEV	FEV
GC_P08T_2	FEV	ACSL3
GC_P08T_2	FEV	TBL1XR1
GC_P08T_2	FEV	CCNC
GC_P08T_2	FEV	KAT6A
GC_P08T_2	FEV	HOOK3
GC_P08T_2	HOXA7	STRN
GC_P08T_2	NR1I2	GATA2
GC_P08T_2	NR1I2	GATA2
GC_P08T_2	NR1I2	KDM5C
GC_P08T_2	NR1I2	FADD
GC_P08T_2	NR1I2	KDM5C
GC_P08T_2	NR1I2	FADD
GC_P08T_2	PPARG	PPARG
HCC_P01T	BHLHE41	FLNA
HCC_P01T	BHLHE41	FANCC
HCC_P01T	BHLHE41	FSTL3
HCC_P01T	E2F8	LCK
HCC_P01T	E2F8	STIL
HCC_P01T	E2F8	POLQ
HCC_P01T	E2F8	KIAA1549
HCC_P01T	E2F8	EZH2
HCC_P01T	E2F8	FANCG
HCC_P01T	E2F8	BRIP1
HCC_P01T	E2F8	SALL4
HCC_P01T	HINFP	PRDM1
HCC_P01T	HINFP	RUNX1
HCC_P01T	MYOD1	MYOD1
HCC_P02T	CREB3L2	ATP2B3
HCC_P02T	PAX5	CDH11
HCC_P02T	PAX5	PAX5
HCC_P02T	RARB	TGFBR2
HCC_P02T	RARB	FANCC
HCC_P02T	STAT6	AMER1
HCC_P02T	ZNF273	MN1
HCC_P02T	ZNF582	PTPRB
HCC_P02T	ZNF880	CCND3
HCC_P02T	ZNF880	ZNF384
HCC_P02T	ZNF880	KRAS
HCC_P02T	ZNF880	ZMYM2
HCC_P02T	ZNF880	CDH11
HCC_P02T	ZNF880	ETV4
HCC_P03T	FOXN4	AKT3
HCC_P03T	FOXO1	SIX2
HCC_P03T	FOXO1	FOXO1
HCC_P03T	FOXO1	FOXA1
HCC_P03T	KLF6	SKI
HCC_P03T	KLF6	CAMTA1
HCC_P03T	KLF6	MTOR
HCC_P03T	KLF6	PRDM2
HCC_P03T	KLF6	SPEN
HCC_P03T	KLF6	ARID1A
HCC_P03T	KLF6	CSF3R
HCC_P03T	KLF6	PIK3R3
HCC_P03T	KLF6	EPS15
HCC_P03T	KLF6	JUN
HCC_P03T	KLF6	JAK1
HCC_P03T	KLF6	RBM15
HCC_P03T	KLF6	TRIM33
HCC_P03T	KLF6	ATP1A1
HCC_P03T	KLF6	NOTCH2
HCC_P03T	KLF6	ARNT
HCC_P03T	KLF6	ABL2
HCC_P03T	KLF6	BTG2
HCC_P03T	KLF6	MDM4
HCC_P03T	KLF6	ELK4
HCC_P03T	KLF6	FH
HCC_P03T	KLF6	ASXL2
HCC_P03T	KLF6	BIRC6
HCC_P03T	KLF6	EML4
HCC_P03T	KLF6	EPAS1
HCC_P03T	KLF6	FBXO11
HCC_P03T	KLF6	REL
HCC_P03T	KLF6	XPO1
HCC_P03T	KLF6	PCBP1
HCC_P03T	KLF6	AFF3
HCC_P03T	KLF6	RANBP2
HCC_P03T	KLF6	ACVR2A
HCC_P03T	KLF6	ACVR1
HCC_P03T	KLF6	NFE2L2
HCC_P03T	KLF6	ITGAV
HCC_P03T	KLF6	CREB1
HCC_P03T	KLF6	ACSL3
HCC_P03T	KLF6	CUL3
HCC_P03T	KLF6	VHL
HCC_P03T	KLF6	RAF1
HCC_P03T	KLF6	XPC
HCC_P03T	KLF6	TGFBR2
HCC_P03T	KLF6	CTNNB1
HCC_P03T	KLF6	SETD2
HCC_P03T	KLF6	PBRM1
HCC_P03T	KLF6	CACNA1D
HCC_P03T	KLF6	FHIT
HCC_P03T	KLF6	MITF
HCC_P03T	KLF6	FOXP1
HCC_P03T	KLF6	RPN1
HCC_P03T	KLF6	STAG1
HCC_P03T	KLF6	TBL1XR1
HCC_P03T	KLF6	PIK3CA
HCC_P03T	KLF6	LPP
HCC_P03T	KLF6	TFRC
HCC_P03T	KLF6	N4BP2
HCC_P03T	KLF6	CHIC2
HCC_P03T	KLF6	AFF1
HCC_P03T	KLF6	FBXW7
HCC_P03T	KLF6	FAT1
HCC_P03T	KLF6	TERT
HCC_P03T	KLF6	GOLPH3
HCC_P03T	KLF6	IL6ST
HCC_P03T	KLF6	RAD17
HCC_P03T	KLF6	AFF4
HCC_P03T	KLF6	CTNNA1
HCC_P03T	KLF6	EBF1
HCC_P03T	KLF6	PWWP2A
HCC_P03T	KLF6	TFEB
HCC_P03T	KLF6	CCNC
HCC_P03T	KLF6	FOXO3
HCC_P03T	KLF6	GOPC
HCC_P03T	KLF6	PTPRK
HCC_P03T	KLF6	SGK1
HCC_P03T	KLF6	BCLAF1
HCC_P03T	KLF6	TNFAIP3
HCC_P03T	KLF6	LATS1
HCC_P03T	KLF6	ARID1B
HCC_P03T	KLF6	EZR
HCC_P03T	KLF6	QKI
HCC_P03T	KLF6	FGFR1OP
HCC_P03T	KLF6	JAZF1
HCC_P03T	KLF6	EGFR
HCC_P03T	KLF6	AKAP9
HCC_P03T	KLF6	CUX1
HCC_P03T	KLF6	MET
HCC_P03T	KLF6	BRAF
HCC_P03T	KLF6	KMT2C
HCC_P03T	KLF6	USP9X
HCC_P03T	KLF6	DDX3X
HCC_P03T	KLF6	KDM6A
HCC_P03T	KLF6	TFE3
HCC_P03T	KLF6	KDM5C
HCC_P03T	KLF6	PCM1
HCC_P03T	KLF6	LEPROTL1
HCC_P03T	KLF6	KAT6A
HCC_P03T	KLF6	TCEA1
HCC_P03T	KLF6	UBR5
HCC_P03T	KLF6	EXT1
HCC_P03T	KLF6	JAK2
HCC_P03T	KLF6	GNAQ
HCC_P03T	KLF6	FANCC
HCC_P03T	KLF6	KLF4
HCC_P03T	KLF6	ABL1
HCC_P03T	KLF6	RXRA
HCC_P03T	KLF6	RRAS2
HCC_P03T	KLF6	CTNND1
HCC_P03T	KLF6	NUMA1
HCC_P03T	KLF6	PICALM
HCC_P03T	KLF6	ZBTB16
HCC_P03T	KLF6	KMT2A
HCC_P03T	KLF6	ARHGEF12
HCC_P03T	KLF6	KLF6
HCC_P03T	KLF6	MLLT10
HCC_P03T	KLF6	ABI1
HCC_P03T	KLF6	CCDC6
HCC_P03T	KLF6	KAT6B
HCC_P03T	KLF6	BMPR1A
HCC_P03T	KLF6	NFKB2
HCC_P03T	KLF6	NT5C2
HCC_P03T	KLF6	TCF7L2
HCC_P03T	KLF6	FGFR2
HCC_P03T	KLF6	KDM5A
HCC_P03T	KLF6	ERC1
HCC_P03T	KLF6	CHD4
HCC_P03T	KLF6	ETV6
HCC_P03T	KLF6	ETNK1
HCC_P03T	KLF6	KRAS
HCC_P03T	KLF6	ARID2
HCC_P03T	KLF6	ACVR1B
HCC_P03T	KLF6	NAB2
HCC_P03T	KLF6	LRIG3
HCC_P03T	KLF6	MDM2
HCC_P03T	KLF6	BTG1
HCC_P03T	KLF6	CHST11
HCC_P03T	KLF6	PTPN11
HCC_P03T	KLF6	BCL7A
HCC_P03T	KLF6	CLIP1
HCC_P03T	KLF6	NCOR2
HCC_P03T	KLF6	ZMYM2
HCC_P03T	KLF6	NBEA
HCC_P03T	KLF6	FOXO1
HCC_P03T	KLF6	RB1
HCC_P03T	KLF6	ARHGAP5
HCC_P03T	KLF6	BAZ1A
HCC_P03T	KLF6	NIN
HCC_P03T	KLF6	KTN1
HCC_P03T	KLF6	GOLGA5
HCC_P03T	KLF6	DICER1
HCC_P03T	KLF6	USP8
HCC_P03T	KLF6	TCF12
HCC_P03T	KLF6	IDH2
HCC_P03T	KLF6	CRTC3
HCC_P03T	KLF6	CHD2
HCC_P03T	KLF6	CREBBP
HCC_P03T	KLF6	CYLD
HCC_P03T	KLF6	CBFB
HCC_P03T	KLF6	CTCF
HCC_P03T	KLF6	ZFHX3
HCC_P03T	KLF6	MAF
HCC_P03T	KLF6	RABEP1
HCC_P03T	KLF6	MAP2K4
HCC_P03T	KLF6	NCOR1
HCC_P03T	KLF6	NF1
HCC_P03T	KLF6	SUZ12
HCC_P03T	KLF6	CDK12
HCC_P03T	KLF6	IKZF3
HCC_P03T	KLF6	STAT3
HCC_P03T	KLF6	MSI2
HCC_P03T	KLF6	CLTC
HCC_P03T	KLF6	ZNF521
HCC_P03T	KLF6	SETBP1
HCC_P03T	KLF6	SMAD2
HCC_P03T	KLF6	SMAD4
HCC_P03T	KLF6	MALT1
HCC_P03T	KLF6	KDSR
HCC_P03T	KLF6	TOP1
HCC_P03T	KLF6	NFATC2
HCC_P03T	KLF6	PTK6
HCC_P03T	KLF6	MAP2K2
HCC_P03T	KLF6	DNAJB1
HCC_P03T	KLF6	LSM14A
HCC_P03T	KLF6	DGCR8
HCC_P03T	KLF6	MAPK1
HCC_P03T	KLF6	EWSR1
HCC_P03T	KLF6	NF2
HCC_P03T	KLF6	MYH9
HCC_P03T	KLF6	EP300
HCC_P03T	KLF6	RUNX1
HCC_P03T	KLF6	U2AF1
HCC_P03T	KLF6	GRIN2A
HCC_P03T	STAT1	EML4
HCC_P03T	STAT1	FBXO11
HCC_P03T	STAT1	ITGAV
HCC_P03T	STAT1	CASP8
HCC_P03T	STAT1	WWTR1
HCC_P03T	STAT1	ETV5
HCC_P03T	STAT1	FANCE
HCC_P03T	STAT1	NFKBIE
HCC_P03T	STAT1	SGK1
HCC_P03T	STAT1	CUX1
HCC_P03T	STAT1	CREB3L2
HCC_P03T	STAT1	EZH2
HCC_P03T	STAT1	ELF4
HCC_P03T	STAT1	ABL1
HCC_P03T	STAT1	CCND1
HCC_P03T	STAT1	FADD
HCC_P03T	STAT1	BIRC3
HCC_P03T	STAT1	BCL9L
HCC_P03T	STAT1	BMPR1A
HCC_P03T	STAT1	PTEN
HCC_P03T	STAT1	NFKB2
HCC_P03T	STAT1	SUFU
HCC_P03T	STAT1	FGFR2
HCC_P03T	STAT1	ERC1
HCC_P03T	STAT1	KMT2D
HCC_P03T	STAT1	CDK4
HCC_P03T	STAT1	SH2B3
HCC_P03T	STAT1	B2M
HCC_P03T	STAT1	SMAD3
HCC_P03T	STAT1	PML
HCC_P03T	STAT1	CIITA
HCC_P03T	STAT1	GAS7
HCC_P03T	STAT1	RNF213
HCC_P03T	ZNF300	FAT1
HCC_P03T	ZNF487	FGFR3
HCC_P04T	CEBPB	PRDM16
HCC_P04T	CEBPB	JAK1
HCC_P04T	CEBPB	RANBP2
HCC_P04T	CEBPB	TERT
HCC_P04T	CEBPB	IL6ST
HCC_P04T	CEBPB	TRIM27
HCC_P04T	CEBPB	PLEC
HCC_P04T	CEBPB	RXRA
HCC_P04T	CEBPB	HRAS
HCC_P04T	CEBPB	SHTN1
HCC_P04T	CEBPB	AXIN1
HCC_P04T	CEBPB	STAT5B
HCC_P04T	CEBPB	AXIN2
HCC_P04T	CEBPB	CANT1
HCC_P04T	CEBPB	ASPSCR1
HCC_P04T	CEBPB	PLCG1
HCC_P04T	CEBPB	STK11
HCC_P04T	CEBPB	GNA11
HCC_P04T	CEBPB	KEAP1
HCC_P04T	CEBPB	DNM2
HCC_P04T	CEBPB	BRD4
HCC_P04T	CEBPB	CEBPA
HCC_P04T	CEBPB	RUNX1
HCC_P04T	CEBPD	SKI
HCC_P04T	CEBPD	EPS15
HCC_P04T	CEBPD	JAK1
HCC_P04T	CEBPD	STRN
HCC_P04T	CEBPD	PIK3R1
HCC_P04T	CEBPD	TRIM27
HCC_P04T	CEBPD	NRG1
HCC_P04T	CEBPD	PLAG1
HCC_P04T	CEBPD	NCOA2
HCC_P04T	CEBPD	PLEC
HCC_P04T	CEBPD	HRAS
HCC_P04T	CEBPD	ARHGEF12
HCC_P04T	CEBPD	FOXO1
HCC_P04T	CEBPD	KTN1
HCC_P04T	CEBPD	SUZ12
HCC_P04T	CEBPD	MLLT6
HCC_P04T	CEBPD	STAT5B
HCC_P04T	CEBPD	AXIN2
HCC_P04T	CEBPD	RNF213
HCC_P04T	CEBPD	ELL
HCC_P04T	CEBPD	SOX2
HCC_P04T	CEBPD	CNTNAP2
HCC_P04T	CEBPD	JAK1
HCC_P04T	CEBPD	STRN
HCC_P04T	CEBPD	PIK3R1
HCC_P04T	CEBPD	TRIM27
HCC_P04T	CEBPD	NRG1
HCC_P04T	CEBPD	PLAG1
HCC_P04T	CEBPD	NCOA2
HCC_P04T	CEBPD	PLEC
HCC_P04T	CEBPD	HRAS
HCC_P04T	CEBPD	ARHGEF12
HCC_P04T	CEBPD	FOXO1
HCC_P04T	CEBPD	SKI
HCC_P04T	CEBPD	EPS15
HCC_P04T	CEBPD	MLLT6
HCC_P04T	CEBPD	STAT5B
HCC_P04T	CEBPD	AXIN2
HCC_P04T	CEBPD	RNF213
HCC_P04T	CEBPD	ELL
HCC_P04T	CEBPD	SOX2
HCC_P04T	CEBPD	CNTNAP2
HCC_P04T	CEBPD	KTN1
HCC_P04T	CEBPD	SUZ12
HCC_P04T	FOXO4	SETD1B
HCC_P04T	HLF	RNF213
HCC_P04T	HLF	RNF213
HCC_P04T	HLF	SS18L1
HCC_P04T	HLF	PIK3R1
HCC_P04T	HLF	PIK3R1
HCC_P04T	HLF	SS18L1
HCC_P04T	HLF	CNTNAP2
HCC_P04T	HLF	CNTNAP2
HCC_P04T	IRF7	IKZF3
HCC_P04T	IRF7	NDRG1
HCC_P04T	IRF7	ERC1
HCC_P04T	IRF7	PTK6
HCC_P04T	IRF7	CD79A
HCC_P04T	IRF7	MYH9
HCC_P04T	KLF9	ARHGEF12
HCC_P04T	KLF9	CPEB3
HCC_P04T	KLF9	PTPN11
HCC_P04T	KLF9	FOXO1
HCC_P04T	KLF9	KTN1
HCC_P04T	KLF9	IL21R
HCC_P04T	KLF9	CDK12
HCC_P04T	KLF9	STAT5B
HCC_P04T	KLF9	STAT3
HCC_P04T	KLF9	HLF
HCC_P04T	KLF9	CLTC
HCC_P04T	KLF9	AXIN2
HCC_P04T	KLF9	SMAD4
HCC_P04T	KLF9	STK11
HCC_P04T	KLF9	SKI
HCC_P04T	KLF9	ARID1A
HCC_P04T	KLF9	JAK1
HCC_P04T	KLF9	TRIM33
HCC_P04T	KLF9	ELK4
HCC_P04T	KLF9	CTNNB1
HCC_P04T	KLF9	SETD2
HCC_P04T	KLF9	PBRM1
HCC_P04T	KLF9	PIK3CA
HCC_P04T	KLF9	BCL6
HCC_P04T	KLF9	TFRC
HCC_P04T	KLF9	AFF1
HCC_P04T	KLF9	IL6ST
HCC_P04T	KLF9	APC
HCC_P04T	KLF9	RAD50
HCC_P04T	KLF9	AFF4
HCC_P04T	KLF9	FGFR4
HCC_P04T	KLF9	USP9X
HCC_P04T	KLF9	NCOA2
HCC_P04T	KLF9	UBR5
HCC_P04T	KLF9	MLLT3
HCC_P04T	KLF9	RXRA
HCC_P04T	KLF9	NAB2
HCC_P04T	KLF9	MDM2
HCC_P04T	KLF9	SHTN1
HCC_P04T	KLF9	CDKN1B
HCC_P04T	KLF9	NF2
HCC_P04T	KLF9	MYH9
HCC_P04T	KLF9	MN1
HCC_P04T	KLF9	ZNRF3
HCC_P04T	KLF9	CNTNAP2
HCC_P04T	KLF9	MAP2K2
HCC_P04T	NFE2L1	NCOA2
HCC_P04T	NFE2L1	UBR5
HCC_P04T	NFE2L1	PRKAR1A
HCC_P04T	NFE2L1	RNF213
HCC_P04T	NFE2L1	STK11
HCC_P04T	NFE2L1	RUNX1
HCC_P04T	NFE2L1	GSK3B
HCC_P04T	NFE2L1	PIK3CA
HCC_P04T	NFE2L1	ZNRF3
HCC_P04T	NFE2L1	SHTN1
HCC_P04T	NFE2L1	FOXO1
HCC_P04T	NFE2L1	KTN1
HCC_P04T	NFE2L1	NR2F2
HCC_P04T	NFE2L1	AXIN1
HCC_P04T	NFE2L1	JAK1
HCC_P04T	NFE2L1	TRIM33
HCC_P04T	NFE2L1	ELK4
HCC_P04T	NFE2L1	TGFBR2
HCC_P04T	NFE2L1	TFG
HCC_P04T	NFE2L1	EXT1
HCC_P04T	NFE2L1	FNBP1
HCC_P04T	NFE2L1	BCL6
HCC_P04T	NFE2L1	TFRC
HCC_P04T	NFE2L1	FAT1
HCC_P04T	NFE2L1	IL6ST
HCC_P04T	NFE2L1	PIK3R1
HCC_P04T	NFE2L1	AFF4
HCC_P04T	NFE2L1	CTNNA1
HCC_P04T	NFE2L1	MET
HCC_P04T	NFE2L1	LYN
HCC_P04T	NFE2L1	EXT2
HCC_P04T	NFE2L1	ARHGEF12
HCC_P04T	NR2F6	CEBPA
HCC_P04T	WT1	PLAG1
HCC_P05T	CEBPD	SKI
HCC_P05T	CEBPD	EPS15
HCC_P05T	CEBPD	JAK1
HCC_P05T	CEBPD	STRN
HCC_P05T	CEBPD	PIK3R1
HCC_P05T	CEBPD	TRIM27
HCC_P05T	CEBPD	NRG1
HCC_P05T	CEBPD	PLAG1
HCC_P05T	CEBPD	NCOA2
HCC_P05T	CEBPD	PLEC
HCC_P05T	CEBPD	HRAS
HCC_P05T	CEBPD	ARHGEF12
HCC_P05T	CEBPD	FOXO1
HCC_P05T	CEBPD	KTN1
HCC_P05T	CEBPD	SUZ12
HCC_P05T	CEBPD	MLLT6
HCC_P05T	CEBPD	STAT5B
HCC_P05T	CEBPD	AXIN2
HCC_P05T	CEBPD	RNF213
HCC_P05T	CEBPD	ELL
HCC_P05T	CEBPD	SOX2
HCC_P05T	CEBPD	CNTNAP2
HCC_P05T	CEBPD	JAK1
HCC_P05T	CEBPD	STRN
HCC_P05T	CEBPD	PIK3R1
HCC_P05T	CEBPD	TRIM27
HCC_P05T	CEBPD	NRG1
HCC_P05T	CEBPD	PLAG1
HCC_P05T	CEBPD	NCOA2
HCC_P05T	CEBPD	PLEC
HCC_P05T	CEBPD	HRAS
HCC_P05T	CEBPD	ARHGEF12
HCC_P05T	CEBPD	FOXO1
HCC_P05T	CEBPD	SKI
HCC_P05T	CEBPD	EPS15
HCC_P05T	CEBPD	MLLT6
HCC_P05T	CEBPD	STAT5B
HCC_P05T	CEBPD	AXIN2
HCC_P05T	CEBPD	RNF213
HCC_P05T	CEBPD	ELL
HCC_P05T	CEBPD	SOX2
HCC_P05T	CEBPD	CNTNAP2
HCC_P05T	CEBPD	KTN1
HCC_P05T	CEBPD	SUZ12
HCC_P05T	GATA2	GATA2
HCC_P05T	GATA2	MUC6
HCC_P05T	HLF	RNF213
HCC_P05T	HLF	RNF213
HCC_P05T	HLF	SS18L1
HCC_P05T	HLF	PIK3R1
HCC_P05T	HLF	PIK3R1
HCC_P05T	HLF	SS18L1
HCC_P05T	HLF	CNTNAP2
HCC_P05T	HLF	CNTNAP2
HCC_P05T	MAFB	MAFB
HCC_P05T	NR1I3	ACSL6
HCC_P05T	NR1I3	IKZF1
HCC_P05T	NR1I3	SS18L1
HCC_P05T	POLR3A	SKI
HCC_P05T	POLR3A	MAFB
HCC_P05T	RUNX3	IKZF1
HCC_P08T	CDX2	CCNE1
HCC_P08T	CDX2	HOXC13
HCC_P08T	CDX2	CDX2
HCC_P08T	DLX2	SETD1B
HCC_P08T	IRF4	IRF4
HCC_P08T	IRF4	CHST11
HCC_P08T	IRF4	BCL11B
HCC_P08T	YY1	PRDM2
HCC_P08T	YY1	JUN
HCC_P08T	YY1	LMNA
HCC_P08T	YY1	ABL2
HCC_P08T	YY1	FBXO11
HCC_P08T	YY1	XPO1
HCC_P08T	YY1	PCBP1
HCC_P08T	YY1	ACVR1
HCC_P08T	YY1	NFE2L2
HCC_P08T	YY1	CREB1
HCC_P08T	YY1	CUL3
HCC_P08T	YY1	RAF1
HCC_P08T	YY1	TGFBR2
HCC_P08T	YY1	PBRM1
HCC_P08T	YY1	MITF
HCC_P08T	YY1	TBL1XR1
HCC_P08T	YY1	IGF2BP2
HCC_P08T	YY1	TFRC
HCC_P08T	YY1	N4BP2
HCC_P08T	YY1	CHIC2
HCC_P08T	YY1	AFF1
HCC_P08T	YY1	TERT
HCC_P08T	YY1	GOLPH3
HCC_P08T	YY1	LIFR
HCC_P08T	YY1	AFF4
HCC_P08T	YY1	EBF1
HCC_P08T	YY1	PWWP2A
HCC_P08T	YY1	TRIM27
HCC_P08T	YY1	PIM1
HCC_P08T	YY1	FOXO3
HCC_P08T	YY1	BCLAF1
HCC_P08T	YY1	LATS1
HCC_P08T	YY1	QKI
HCC_P08T	YY1	TNRC18
HCC_P08T	YY1	RAC1
HCC_P08T	YY1	FKBP9
HCC_P08T	YY1	EGFR
HCC_P08T	YY1	CUX1
HCC_P08T	YY1	KIAA1549
HCC_P08T	YY1	BCOR
HCC_P08T	YY1	ZMYM3
HCC_P08T	YY1	HOOK3
HCC_P08T	YY1	UBR5
HCC_P08T	YY1	RAD21
HCC_P08T	YY1	EXT1
HCC_P08T	YY1	SYK
HCC_P08T	YY1	FNBP1
HCC_P08T	YY1	RRAS2
HCC_P08T	YY1	CREB3L1
HCC_P08T	YY1	PICALM
HCC_P08T	YY1	DDX6
HCC_P08T	YY1	LARP4B
HCC_P08T	YY1	KIF5B
HCC_P08T	YY1	CCDC6
HCC_P08T	YY1	TET1
HCC_P08T	YY1	KAT6B
HCC_P08T	YY1	BMPR1A
HCC_P08T	YY1	SHTN1
HCC_P08T	YY1	ZNF384
HCC_P08T	YY1	ETNK1
HCC_P08T	YY1	ARID2
HCC_P08T	YY1	ZMYM2
HCC_P08T	YY1	RB1
HCC_P08T	YY1	ARHGAP5
HCC_P08T	YY1	NIN
HCC_P08T	YY1	KTN1
HCC_P08T	YY1	DICER1
HCC_P08T	YY1	CTCF
HCC_P08T	YY1	CDH1
HCC_P08T	YY1	ZFHX3
HCC_P08T	YY1	RABEP1
HCC_P08T	YY1	NCOR1
HCC_P08T	YY1	SUZ12
HCC_P08T	YY1	STAT3
HCC_P08T	YY1	MSI2
HCC_P08T	YY1	H3F3B
HCC_P08T	YY1	ASXL1
HCC_P08T	YY1	NFATC2
HCC_P08T	YY1	GNAS
HCC_P08T	YY1	TCF3
HCC_P08T	YY1	LSM14A
HCC_P08T	YY1	MAPK1
HCC_P08T	YY1	MN1
HCC_P08T	YY1	PATZ1
HCC_P08T	YY1	EP300
HCC_P08T	YY1	HOXC13
HCC_P08T	YY1	SALL4
