# Supplementary material for: Tumour heterogeneity and personalized treatment screening based on single-cell transcriptomics
Source: Comput Struct Biotechnol J. 2024 Dec 25;27:307–20. doi: 10.1016/j.csbj.2024.12.020 (PMC11773088; doi:10.1016/j.csbj.2024.12.020)
Supplement: Supplementary file 8 — Supplementary material [file mmc8.xlsx]

## Sheet: After validation
Table S7. The specific biomarkers identified for each subcluster after validation of independent dataset.
Cancer type	Patient	Biomarker
LUAD	LUAD_P01T	HLA-DRB5
LUAD	LUAD_P04T	SPP1, FSCN1
LUAD	LUAD_P05T	TEAD4
LUAD	LUAD_P06T
LUAD	LUAD_P07T_1
LUAD	LUAD_P07T_2
LUAD	LUAD_P09T
BC	BC_P01T
BC	BC_P02T	KRT14
BC	BC_P05T	CALML3, KRT5
BC	BC_P06T	KRT15
BC	BC_P07T	CD74
CRC	CRC_P01T	ANKRD22
CRC	CRC_P02T
CRC	CRC_P03T	HOXC8
CRC	CRC_P04T
CRC	CRC_P06T
CRC	CRC_P07T	GFI1
CRC	CRC_P08T
CRC	CRC_P09T
CRC	CRC_P10T
GC	GC_P02T	RARB
GC	GC_P07T	SNCG
GC	GC_P08T_1
GC	GC_P08T_2
HCC	HCC_P01T
HCC	HCC_P02T
HCC	HCC_P03T	CTTN
HCC	HCC_P04T	BHMT
HCC	HCC_P05T
HCC	HCC_P08T

## Sheet: Before validation
Cancer type	Patient	Biomarker
LUAD	LUAD_P01T	HLA-DRB5
LUAD	LUAD_P04T	TSHZ2, SPP1, FSCN1
LUAD	LUAD_P05T	TEAD4
LUAD	LUAD_P06T	ZEB2
LUAD	LUAD_P07T_1	PTGS2,IGHG4,THRA
LUAD	LUAD_P07T_2	S100P，GCLC
LUAD	LUAD_P09T	IGLC3
BC	BC_P01T	TP53
BC	BC_P02T	KRT14
BC	BC_P05T	CALML3, KRT5
BC	BC_P06T	KRT15
BC	BC_P07T	CD74
CRC	CRC_P01T	ANKRD22
CRC	CRC_P02T
CRC	CRC_P03T	HOXC8, REG4
CRC	CRC_P04T	CXCL14
CRC	CRC_P06T
CRC	CRC_P07T	GFI1
CRC	CRC_P08T
CRC	CRC_P09T	IRF3
CRC	CRC_P10T
GC	GC_P02T	RARB
GC	GC_P07T	SNCG
GC	GC_P08T_1
GC	GC_P08T_2
HCC	HCC_P01T	HINFP
HCC	HCC_P02T	AKR1B10, NQO1
HCC	HCC_P03T	CTTN, DLX4
HCC	HCC_P04T	BHMT
HCC	HCC_P05T	CYP2C9, CYP2E1, CYP3A4, POLR3A, SLC22A1
HCC	HCC_P08T	GLB1
