# Supplementary material for: Tumour heterogeneity and personalized treatment screening based on single-cell transcriptomics
Source: Comput Struct Biotechnol J. 2024 Dec 25;27:307–20. doi: 10.1016/j.csbj.2024.12.020 (PMC11773088; doi:10.1016/j.csbj.2024.12.020)
Supplement: Supplementary file 9 — Supplementary material [file mmc9.xlsx]

## Sheet: LUAD
Table S8. The specific drugs matched with each subcluster.
Patient	Score	NET-ID	TF	CELL_LINE	CONDITION_NAME	CONDITION_TYPE	URL
LUAD_P01T	0.147243	CN50284	SREBF1	A549	raloxifene	compound	https://qinlab.sysu.edu.cn/corn/home/report/CN50284
	0.1004	CN13978	ETV1	A375	dabrafenib	compound	https://qinlab.sysu.edu.cn/corn/home/report/CN13978
	0.0932284	CN33063	NFIL3	HEPG2	NDUFA3	shRNA	https://qinlab.sysu.edu.cn/corn/home/report/CN33063
	0.08766	CN2042	PTPN11	A549	XMD-1150	compound	https://qinlab.sysu.edu.cn/corn/home/report/CN2042
	0.0872762	CN17390	BHLHE40	A549	calmidazolium	compound	https://qinlab.sysu.edu.cn/corn/home/report/CN17390
	0.0683096	CN39992	SETX	A549	ECHS1	shRNA	https://qinlab.sysu.edu.cn/corn/home/report/CN39992
LUAD_P04T	0.170622	CN21596	SREBF1	A549	BRD-K63423329	compound	https://qinlab.sysu.edu.cn/corn/home/report/CN21596
	0.170336	CN22106	EPAS1	PC3	tanespimycin	compound	https://qinlab.sysu.edu.cn/corn/home/report/CN22106
	0.14087	CN30054	SMARCA4	HEPG2	WNT1	shRNA	https://qinlab.sysu.edu.cn/corn/home/report/CN30054
	0.134902	CN33063	NFIL3	HEPG2	NDUFA3	shRNA	https://qinlab.sysu.edu.cn/corn/home/report/CN33063
	0.118674	CN49289	FOXM1	HELA	vorinostat	compound	https://qinlab.sysu.edu.cn/corn/home/report/CN49289
	0.108403	CN3968	BHLHE40	A549	perhexiline	compound	https://qinlab.sysu.edu.cn/corn/home/report/CN3968
	0.0994168	CN39268	MAZ	A549	PRKCB	shRNA	https://qinlab.sysu.edu.cn/corn/home/report/CN39268
LUAD_P05T	0.111549	CN31450	FOSL2	MCF7	SIAH1	shRNA	https://qinlab.sysu.edu.cn/corn/home/report/CN31450
	0.0930871	CN3968	BHLHE40	A549	perhexiline	compound	https://qinlab.sysu.edu.cn/corn/home/report/CN3968
	0.0887925	CN50488	PBX1	A549	nilotinib	compound	https://qinlab.sysu.edu.cn/corn/home/report/CN50488
	0.0712528	CN30073	NIPBL	HEPG2	STK17A	shRNA	https://qinlab.sysu.edu.cn/corn/home/report/CN30073
	0.0302495	CN27132	MYC	HEK293T	MAP4K4	overexpression	https://qinlab.sysu.edu.cn/corn/home/report/CN27132
LUAD_P06T	0.169593	CN22106	EPAS1	PC3	tanespimycin	compound	https://qinlab.sysu.edu.cn/corn/home/report/CN22106
	0.133702	CN30073	NIPBL	HEPG2	STK17A	shRNA	https://qinlab.sysu.edu.cn/corn/home/report/CN30073
	0.132064	CN11855	SREBF1	A549	idarubicin	compound	https://qinlab.sysu.edu.cn/corn/home/report/CN11855
	0.131846	CN46711	ZHX2	MCF7	EPG	ligand	https://qinlab.sysu.edu.cn/corn/home/report/CN46711
	0.110217	CN48759	ARID1A	HEPG2	PD-0325901	compound	https://qinlab.sysu.edu.cn/corn/home/report/CN48759
	0.0961677	CN29418	HSF2	HEPG2	TNIP1	shRNA	https://qinlab.sysu.edu.cn/corn/home/report/CN29418
	0.0953703	CN49333	AUTS2	HELA	belinostat	compound	https://qinlab.sysu.edu.cn/corn/home/report/CN49333
LUAD_P07T_1	0.194185	CN47374	RFX5	MCF7	geldanamycin	compound	https://qinlab.sysu.edu.cn/corn/home/report/CN47374
	0.165026	CN22107	OGT	PC3	tanespimycin	compound	https://qinlab.sysu.edu.cn/corn/home/report/CN22107
	0.144527	CN54046	NELFE	U2OS	ouabain	compound	https://qinlab.sysu.edu.cn/corn/home/report/CN54046
	0.13487	CN33063	NFIL3	HEPG2	NDUFA3	shRNA	https://qinlab.sysu.edu.cn/corn/home/report/CN33063
	0.128664	CN46827	KLF9	MCF7	PDGFBB	ligand	https://qinlab.sysu.edu.cn/corn/home/report/CN46827
	0.125519	CN4153	TP53	MCF7	tanespimycin	compound	https://qinlab.sysu.edu.cn/corn/home/report/CN4153
	0.120065	CN13978	ETV1	A375	dabrafenib	compound	https://qinlab.sysu.edu.cn/corn/home/report/CN13978
	0.107193	CN3968	BHLHE40	A549	perhexiline	compound	https://qinlab.sysu.edu.cn/corn/home/report/CN3968
	0.0696996	CN29414	FOXK2	HEPG2	TNIP1	shRNA	https://qinlab.sysu.edu.cn/corn/home/report/CN29414
	0.0427467	CN6057	HIF1A	U2OS	HSP90AA1	shRNA	https://qinlab.sysu.edu.cn/corn/home/report/CN6057
LUAD_P07T_2	0.197347	CN47374	RFX5	MCF7	geldanamycin	compound	https://qinlab.sysu.edu.cn/corn/home/report/CN47374
	0.167773	CN71920	BACH1	A549	KEAP1	overexpression	https://qinlab.sysu.edu.cn/corn/home/report/CN71920
	0.149468	CN22107	OGT	PC3	tanespimycin	compound	https://qinlab.sysu.edu.cn/corn/home/report/CN22107
	0.147835	CN3466	MEN1	MCF7	geldanamycin	compound	https://qinlab.sysu.edu.cn/corn/home/report/CN3466
	0.135795	CN33063	NFIL3	HEPG2	NDUFA3	shRNA	https://qinlab.sysu.edu.cn/corn/home/report/CN33063
	0.133633	CN46827	KLF9	MCF7	PDGFBB	ligand	https://qinlab.sysu.edu.cn/corn/home/report/CN46827
	0.121595	CN13978	ETV1	A375	dabrafenib	compound	https://qinlab.sysu.edu.cn/corn/home/report/CN13978
	0.0888579	CN3968	BHLHE40	A549	perhexiline	compound	https://qinlab.sysu.edu.cn/corn/home/report/CN3968
	0.0743746	CN14348	ESRRA	A549	narciclasine	compound	https://qinlab.sysu.edu.cn/corn/home/report/CN14348
LUAD_P09T	0.225431	CN10799	EZH2	PC3	LY-294002	compound	https://qinlab.sysu.edu.cn/corn/home/report/CN10799
	0.168148	CN47559	AGO2	PC3	NU-7441	compound	https://qinlab.sysu.edu.cn/corn/home/report/CN47559
	0.162916	CN47374	RFX5	MCF7	geldanamycin	compound	https://qinlab.sysu.edu.cn/corn/home/report/CN47374
	0.131528	CN30073	NIPBL	HEPG2	STK17A	shRNA	https://qinlab.sysu.edu.cn/corn/home/report/CN30073
	0.104804	CN46827	KLF9	MCF7	PDGFBB	ligand	https://qinlab.sysu.edu.cn/corn/home/report/CN46827
	0.102856	CN35647	RUVBL2	HEPG2	NRAS	shRNA	https://qinlab.sysu.edu.cn/corn/home/report/CN35647
	0.102048	CN3968	BHLHE40	A549	perhexiline	compound	https://qinlab.sysu.edu.cn/corn/home/report/CN3968
	0.0895094	CN36265	ETS1	A549	RUVBL2	shRNA	https://qinlab.sysu.edu.cn/corn/home/report/CN36265
	0.0556763	CN54428	NELFE	U2OS	BRD-K39255658	compound	https://qinlab.sysu.edu.cn/corn/home/report/CN54428

## Sheet: BC
Patient	Score	NET-ID	TF	CELL_LINE	CONDITION_NAME	CONDITION_TYPE	URL
BC_P01T	0.312335	CN50485	FOSB	A549	nilotinib	compound	https://qinlab.sysu.edu.cn/corn/home/report/CN50485
	0.188723	CN15067	JUNB	MCF7	ingenol	compound	https://qinlab.sysu.edu.cn/corn/home/report/CN15067
	0.176816	CN21882	E2F1	HEPG2	BRD-K98936959	compound	https://qinlab.sysu.edu.cn/corn/home/report/CN21882
	0.130168	CN32115	ZHX2	MCF7	NEK7	shRNA	https://qinlab.sysu.edu.cn/corn/home/report/CN32115
BC_P02T	0.216752	CN35192	PRDM1	A549	GLTSCR1	shRNA	https://qinlab.sysu.edu.cn/corn/home/report/CN35192
	0.187631	CN50488	PBX1	A549	nilotinib	compound	https://qinlab.sysu.edu.cn/corn/home/report/CN50488
	0.185442	CN47793	OGT	LNCAP	JW-7-24-1	compound	https://qinlab.sysu.edu.cn/corn/home/report/CN47793
	0.11532	CN58433	BACH1	HEPG2	narciclasine	compound	https://qinlab.sysu.edu.cn/corn/home/report/CN58433
	0.111021	CN28784	CHD2	A549	TFCP2	shRNA	https://qinlab.sysu.edu.cn/corn/home/report/CN28784
BC_P05T	0.287964	CN35160	KLF4	MCF7	MTF2	shRNA	https://qinlab.sysu.edu.cn/corn/home/report/CN35160
	0.217238	CN42855	NELFE	MCF7	APOB	shRNA	https://qinlab.sysu.edu.cn/corn/home/report/CN42855
	0.211973	CN50488	PBX1	A549	nilotinib	compound	https://qinlab.sysu.edu.cn/corn/home/report/CN50488
	0.209102	CN34764	APOBEC3B	MCF7	RAB4A	shRNA	https://qinlab.sysu.edu.cn/corn/home/report/CN34764
	0.13822	CN15067	JUNB	MCF7	ingenol	compound	https://qinlab.sysu.edu.cn/corn/home/report/CN15067
	0.0974848	CN65807	SNAPC1	MCF10A	BRD-K76674262	compound	https://qinlab.sysu.edu.cn/corn/home/report/CN65807
BC_P06T	0.408435	CN45730	GTF2F1	MCF7	ARF1	shRNA	https://qinlab.sysu.edu.cn/corn/home/report/CN45730
	0.336353	CN1955	TP53	MCF7	cytochalasin-d	compound	https://qinlab.sysu.edu.cn/corn/home/report/CN1955
	0.278847	CN50488	PBX1	A549	nilotinib	compound	https://qinlab.sysu.edu.cn/corn/home/report/CN50488
	0.227623	CN48945	STAG2	MCF10A	PD-0325901	compound	https://qinlab.sysu.edu.cn/corn/home/report/CN48945
	0.184319	CN15067	JUNB	MCF7	ingenol	compound	https://qinlab.sysu.edu.cn/corn/home/report/CN15067
BC_P07T	0.296917	CN35160	KLF4	MCF7	MTF2	shRNA	https://qinlab.sysu.edu.cn/corn/home/report/CN35160
	0.280947	CN18865	FOSB	A549	heliomycin	compound	https://qinlab.sysu.edu.cn/corn/home/report/CN18865
	0.189028	CN71221	FOXM1	SKNSH	mitoxantrone	compound	https://qinlab.sysu.edu.cn/corn/home/report/CN71221
	0.131723	CN52662	JUNB	MCF7	ingenol	compound	https://qinlab.sysu.edu.cn/corn/home/report/CN52662

## Sheet: CRC
Patient	Score	NET-ID	TF	CELL_LINE	CONDITION_NAME	CONDITION_TYPE	URL
CRC_P01T	0.279087	CN6297	EGR1	MCF7	buparlisib	compound	https://qinlab.sysu.edu.cn/corn/home/report/CN6297
	0.196099	CN62490	MZF1	HEK293	MG-132	compound	https://qinlab.sysu.edu.cn/corn/home/report/CN62490
	0.154102	CN47286	RAD51	MCF7	buparlisib	compound	https://qinlab.sysu.edu.cn/corn/home/report/CN47286
	0.148947	CN7344	ARID5B	JURKAT	BGT-226	compound	https://qinlab.sysu.edu.cn/corn/home/report/CN7344
	0.139893	CN6129	SREBF1	HEPG2	withaferin-a	compound	https://qinlab.sysu.edu.cn/corn/home/report/CN6129
	0.128326	CN35076	NIPBL	HEPG2	KLHL9	shRNA	https://qinlab.sysu.edu.cn/corn/home/report/CN35076
	0.101824	CN62058	SNAPC1	MCF10A	camptothecin	compound	https://qinlab.sysu.edu.cn/corn/home/report/CN62058
	0.083058	CN38110	PTPN11	A549	NPY1R	shRNA	https://qinlab.sysu.edu.cn/corn/home/report/CN38110
	0.0452825	CN68664	PHF8	HELA	dabigatran-etexilate	compound	https://qinlab.sysu.edu.cn/corn/home/report/CN68664
	0.0431198	CN3424	SP1	A375	BRD-K49669601	compound	https://qinlab.sysu.edu.cn/corn/home/report/CN3424
CRC_P02T	0.243785	CN6297	EGR1	MCF7	buparlisib	compound	https://qinlab.sysu.edu.cn/corn/home/report/CN6297
	0.153587	CN35076	NIPBL	HEPG2	KLHL9	shRNA	https://qinlab.sysu.edu.cn/corn/home/report/CN35076
	0.145463	CN47286	RAD51	MCF7	buparlisib	compound	https://qinlab.sysu.edu.cn/corn/home/report/CN47286
	0.145444	CN3179	NFIL3	HEPG2	BRD-K55851396	compound	https://qinlab.sysu.edu.cn/corn/home/report/CN3179
	0.117243	CN67999	ZNF768	HEK293	MG-132	compound	https://qinlab.sysu.edu.cn/corn/home/report/CN67999
	0.116452	CN32444	SPDEF	A549	VAPB	shRNA	https://qinlab.sysu.edu.cn/corn/home/report/CN32444
	0.0997936	CN6129	SREBF1	HEPG2	withaferin-a	compound	https://qinlab.sysu.edu.cn/corn/home/report/CN6129
	0.0864101	CN46936	USF2	A549	neratinib	compound	https://qinlab.sysu.edu.cn/corn/home/report/CN46936
	0.0612006	CN60741	EMSY	HELA	AEE-788	compound	https://qinlab.sysu.edu.cn/corn/home/report/CN60741
	0.0337628	CN5319	BRD4	MCF7	SA-1925610	compound	https://qinlab.sysu.edu.cn/corn/home/report/CN5319
CRC_P03T	0.264026	CN6297	EGR1	MCF7	buparlisib	compound	https://qinlab.sysu.edu.cn/corn/home/report/CN6297
	0.173426	CN35076	NIPBL	HEPG2	KLHL9	shRNA	https://qinlab.sysu.edu.cn/corn/home/report/CN35076
	0.160858	CN3179	NFIL3	HEPG2	BRD-K55851396	compound	https://qinlab.sysu.edu.cn/corn/home/report/CN3179
	0.0714889	CN28995	E2F1	HEPG2	PANK4	shRNA	https://qinlab.sysu.edu.cn/corn/home/report/CN28995
	0.0550433	CN60282	AUTS2	HELA	perhexiline	compound	https://qinlab.sysu.edu.cn/corn/home/report/CN60282
	0.044711	CN3424	SP1	A375	BRD-K49669601	compound	https://qinlab.sysu.edu.cn/corn/home/report/CN3424
	0.0387145	CN54091	NELFE	U2OS	BRD-K50510764	compound	https://qinlab.sysu.edu.cn/corn/home/report/CN54091
CRC_P04T	0.181139	CN60841	MORC2	HELA	MG-132	compound	https://qinlab.sysu.edu.cn/corn/home/report/CN60841
	0.179038	CN6297	EGR1	MCF7	buparlisib	compound	https://qinlab.sysu.edu.cn/corn/home/report/CN6297
	0.140858	CN35076	NIPBL	HEPG2	KLHL9	shRNA	https://qinlab.sysu.edu.cn/corn/home/report/CN35076
	0.136743	CN6161	SREBF1	HEPG2	SB-590885	compound	https://qinlab.sysu.edu.cn/corn/home/report/CN6161
	0.128589	CN67999	ZNF768	HEK293	MG-132	compound	https://qinlab.sysu.edu.cn/corn/home/report/CN67999
	0.128417	CN47286	RAD51	MCF7	buparlisib	compound	https://qinlab.sysu.edu.cn/corn/home/report/CN47286
	0.128171	CN39575	KDM1A	A549	HOPX	shRNA	https://qinlab.sysu.edu.cn/corn/home/report/CN39575
	0.0616932	CN60741	EMSY	HELA	AEE-788	compound	https://qinlab.sysu.edu.cn/corn/home/report/CN60741
	0.0372426	CN4070	DPF1	MCF7	wortmannin	compound	https://qinlab.sysu.edu.cn/corn/home/report/CN4070
CRC_P06T	0.214438	CN33188	HDAC1	VCAP	CENPE	shRNA	https://qinlab.sysu.edu.cn/corn/home/report/CN33188
	0.164795	CN18116	WDHD1	MCF7	emodic-acid	compound	https://qinlab.sysu.edu.cn/corn/home/report/CN18116
	0.164062	CN47286	RAD51	MCF7	buparlisib	compound	https://qinlab.sysu.edu.cn/corn/home/report/CN47286
	0.160309	CN31121	HDAC2	A549	LASP1	shRNA	https://qinlab.sysu.edu.cn/corn/home/report/CN31121
	0.157579	CN35935	KLF4	MCF7	CRADD	shRNA	https://qinlab.sysu.edu.cn/corn/home/report/CN35935
	0.157049	CN35076	NIPBL	HEPG2	KLHL9	shRNA	https://qinlab.sysu.edu.cn/corn/home/report/CN35076
	0.0842711	CN20489	E2F1	HEPG2	emetine	compound	https://qinlab.sysu.edu.cn/corn/home/report/CN20489
	0.0628152	CN7961	NR2C2	HEPG2	chelerythrine	compound	https://qinlab.sysu.edu.cn/corn/home/report/CN7961
	0.0389233	CN27154	OGT	HEK293T	PLK2	overexpression	https://qinlab.sysu.edu.cn/corn/home/report/CN27154
CRC_P07T	0.225269	CN6297	EGR1	MCF7	buparlisib	compound	https://qinlab.sysu.edu.cn/corn/home/report/CN6297
	0.144411	CN67999	ZNF768	HEK293	MG-132	compound	https://qinlab.sysu.edu.cn/corn/home/report/CN67999
	0.143963	CN35076	NIPBL	HEPG2	KLHL9	shRNA	https://qinlab.sysu.edu.cn/corn/home/report/CN35076
	0.141099	CN6129	SREBF1	HEPG2	withaferin-a	compound	https://qinlab.sysu.edu.cn/corn/home/report/CN6129
	0.134072	CN47286	RAD51	MCF7	buparlisib	compound	https://qinlab.sysu.edu.cn/corn/home/report/CN47286
	0.0663045	CN60741	EMSY	HELA	AEE-788	compound	https://qinlab.sysu.edu.cn/corn/home/report/CN60741
	0.0614589	CN44234	DDX21	A375	PSME2	shRNA	https://qinlab.sysu.edu.cn/corn/home/report/CN44234
	0.0582737	CN31058	CHD2	A549	RAD9A	shRNA	https://qinlab.sysu.edu.cn/corn/home/report/CN31058
	0.0377133	CN68664	PHF8	HELA	dabigatran-etexilate	compound	https://qinlab.sysu.edu.cn/corn/home/report/CN68664
	0.0367286	CN54093	NELFE	U2OS	BRD-K56987347	compound	https://qinlab.sysu.edu.cn/corn/home/report/CN54093
CRC_P08T	0.295367	CN6297	EGR1	MCF7	buparlisib	compound	https://qinlab.sysu.edu.cn/corn/home/report/CN6297
	0.198609	CN24713	JUND	PC3	BRD-K61102114	compound	https://qinlab.sysu.edu.cn/corn/home/report/CN24713
	0.177013	CN3140	ATF3	HEPG2	FCCP	compound	https://qinlab.sysu.edu.cn/corn/home/report/CN3140
	0.133767	CN3374	CHD1	MCF7	BRD-K55297678	compound	https://qinlab.sysu.edu.cn/corn/home/report/CN3374
	0.126828	CN8090	KLF10	MCF7	LY-2874455	compound	https://qinlab.sysu.edu.cn/corn/home/report/CN8090
	0.101512	CN10122	PRPF4	K562	TG-101348	compound	https://qinlab.sysu.edu.cn/corn/home/report/CN10122
	0.0780608	CN60741	EMSY	HELA	AEE-788	compound	https://qinlab.sysu.edu.cn/corn/home/report/CN60741
	0.0450792	CN38277	CN38277	A549	SIX2	shRNA	https://qinlab.sysu.edu.cn/corn/home/report/CN38277
	0.041009	CN21477	SP1	A375	BRD-K49669601	compound	https://qinlab.sysu.edu.cn/corn/home/report/CN21477
CRC_P09T	0.191219	CN6129	SREBF1	HEPG2	withaferin-a	compound	https://qinlab.sysu.edu.cn/corn/home/report/CN6129
	0.188897	CN60841	MORC2	HELA	MG-132	compound	https://qinlab.sysu.edu.cn/corn/home/report/CN60841
	0.187633	CN6297	EGR1	MCF7	buparlisib	compound	https://qinlab.sysu.edu.cn/corn/home/report/CN6297
	0.135168	CN47286	RAD51	MCF7	buparlisib	compound	https://qinlab.sysu.edu.cn/corn/home/report/CN47286
	0.124468	CN67999	ZNF768	HEK293	MG-132	compound	https://qinlab.sysu.edu.cn/corn/home/report/CN67999
	0.119536	CN35076	NIPBL	HEPG2	KLHL9	shRNA	https://qinlab.sysu.edu.cn/corn/home/report/CN35076
	0.105142	CN3139	NFIL3	HEPG2	FCCP	compound	https://qinlab.sysu.edu.cn/corn/home/report/CN3139
	0.0988569	CN40468	FOSB	A549	ASNA1	shRNA	https://qinlab.sysu.edu.cn/corn/home/report/CN40468
	0.0571784	CN60741	EMSY	HELA	AEE-788	compound	https://qinlab.sysu.edu.cn/corn/home/report/CN60741
CRC_P10T	0.158892	CN67999	ZNF768	HEK293	MG-132	compound	https://qinlab.sysu.edu.cn/corn/home/report/CN67999
	0.134393	CN1604	RXRA	MCF7	MD-049	compound	https://qinlab.sysu.edu.cn/corn/home/report/CN1604
	0.117393	CN3179	NFIL3	HEPG2	BRD-K55851396	compound	https://qinlab.sysu.edu.cn/corn/home/report/CN3179
	0.111102	CN47286	RAD51	MCF7	buparlisib	compound	https://qinlab.sysu.edu.cn/corn/home/report/CN47286
	0.108537	CN35076	NIPBL	HEPG2	KLHL9	shRNA	https://qinlab.sysu.edu.cn/corn/home/report/CN35076
	0.0922074	CN46130	NIPBL	A549	MET	shRNA	https://qinlab.sysu.edu.cn/corn/home/report/CN46130
	0.0468144	CN7958	SREBF1	HEPG2	chelerythrine	compound	https://qinlab.sysu.edu.cn/corn/home/report/CN7958

## Sheet: GC
Patient	Score	NET-ID	TF	CELL_LINE	CONDITION_NAME	CONDITION_TYPE	URL
GC_P02T	0.200089	CN49192	MYC	A549	BRD-K54606188	compound	https://qinlab.sysu.edu.cn/corn/home/report/CN49192
	0.176859	CN36112	PREB	HEPG2	TRIM16	shRNA	https://qinlab.sysu.edu.cn/corn/home/report/CN36112
	0.159368	CN3125	NFIL3	HEPG2	CGK-733	compound	https://qinlab.sysu.edu.cn/corn/home/report/CN3125
	0.143777	CN42373	NFIB	MCF7	CXADR	shRNA	https://qinlab.sysu.edu.cn/corn/home/report/CN42373
	0.135997	CN19810	MYC	HEPG2	rotenone	compound	https://qinlab.sysu.edu.cn/corn/home/report/CN19810
	0.131113	CN62304	E2F1	HELA	delanzomib	compound	https://qinlab.sysu.edu.cn/corn/home/report/CN62304
	0.107545	CN3415	ZNF592	MCF7	BRD-K04139743	compound	https://qinlab.sysu.edu.cn/corn/home/report/CN3415
GC_P07T	0.179215	CN32922	RCOR1	MCF7	TIMELESS	shRNA	https://qinlab.sysu.edu.cn/corn/home/report/CN32922
	0.172783	CN59689	RELA	HELA	bortezomib	compound	https://qinlab.sysu.edu.cn/corn/home/report/CN59689
	0.138731	CN3135	NFIL3	HEPG2	rotenone	compound	https://qinlab.sysu.edu.cn/corn/home/report/CN3135
	0.0993878	CN6085	HSF1	BT20	mitoxantrone	compound	https://qinlab.sysu.edu.cn/corn/home/report/CN6085
	0.0868095	CN39750	JUN	A549	GNB2	shRNA	https://qinlab.sysu.edu.cn/corn/home/report/CN39750
	0.067787	CN35702	JUND	HT29	SYNE2	shRNA	https://qinlab.sysu.edu.cn/corn/home/report/CN35702
GC_P08T_1	0.225124	CN22239	MYC	A549	BRD-K99481965	compound	https://qinlab.sysu.edu.cn/corn/home/report/CN22239
	0.19961	CN6297	EGR1	MCF7	buparlisib	compound	https://qinlab.sysu.edu.cn/corn/home/report/CN6297
	0.16553	CN6271	BRD4	MCF7	NVP-AEW541	compound	https://qinlab.sysu.edu.cn/corn/home/report/CN6271
	0.156229	CN48116	RARG	MCF7	GW-843682X	compound	https://qinlab.sysu.edu.cn/corn/home/report/CN48116
	0.153091	CN25874	FOSB	A549	perhexiline	compound	https://qinlab.sysu.edu.cn/corn/home/report/CN25874
	0.11336	CN15097	JUNB	MCF7	LDN-193189	compound	https://qinlab.sysu.edu.cn/corn/home/report/CN15097
	0.0963227	CN24075	KLF1	K562	saracatinib	compound	https://qinlab.sysu.edu.cn/corn/home/report/CN24075
	0.0571374	CN68436	SOX9	HT29	BRD-K41708980	compound	https://qinlab.sysu.edu.cn/corn/home/report/CN68436
	0.00245245	CN9773	SP2	HEPG2	Trenbolone	compound	https://qinlab.sysu.edu.cn/corn/home/report/CN9773
GC_P08T_2	0.22123	CN26333	FOSB	A549	BRD-K76674262	compound	https://qinlab.sysu.edu.cn/corn/home/report/CN26333
	0.175515	CN54457	NELFE	U2OS	wortmannin	compound	https://qinlab.sysu.edu.cn/corn/home/report/CN54457
	0.125318	CN14425	PBX1	A549	BRD-A15079084	compound	https://qinlab.sysu.edu.cn/corn/home/report/CN14425
	0.0976884	CN7574	KLF4	MCF7	BGT-226	compound	https://qinlab.sysu.edu.cn/corn/home/report/CN7574
	0.0814861	CN24816	HDAC1	VCAP	BI-2536	compound	https://qinlab.sysu.edu.cn/corn/home/report/CN24816
	0.0772123	CN2519	PAF1	MCF7	cephaeline	compound	https://qinlab.sysu.edu.cn/corn/home/report/CN2519
	0.0675716	CN66260	MYBL2	MCF10A	AZD-8931	compound	https://qinlab.sysu.edu.cn/corn/home/report/CN66260
	0.0612589	CN38168	KDM5A	A549	ERBB2	shRNA	https://qinlab.sysu.edu.cn/corn/home/report/CN38168
	0.0396367	CN68664	PHF8	HELA	dabigatran-etexilate	compound	https://qinlab.sysu.edu.cn/corn/home/report/CN68664

## Sheet: HCC
Patient	Score	NET-ID	TF	CELL_LINE	CONDITION_NAME	CONDITION_TYPE	URL
HCC_P01T	0.260734	CN3172	EZH2	HEPG2	BRD-K47533918	compound	https://qinlab.sysu.edu.cn/corn/home/report/CN3172
	0.24503	CN32579	NFIL3	HEPG2	DPH2	shRNA	https://qinlab.sysu.edu.cn/corn/home/report/CN32579
	0.221715	CN2801	CBX8	PC3	MW-STK33-2A	compound	https://qinlab.sysu.edu.cn/corn/home/report/CN2801
	0.215734	CN32389	FOXA1	HEPG2	MPDZ	shRNA	https://qinlab.sysu.edu.cn/corn/home/report/CN32389
	0.176601	CN54151	NELFE	U2OS	LY-294002	compound	https://qinlab.sysu.edu.cn/corn/home/report/CN54151
	0.17321	CN68087	RB1	MCF7	bortezomib	compound	https://qinlab.sysu.edu.cn/corn/home/report/CN68087
	0.100119	CN47034	MYBL2	MCF10A	dasatinib	compound	https://qinlab.sysu.edu.cn/corn/home/report/CN47034
	0.0639906	CN16997	KDM5A	A549	BRD-K03176945	compound	https://qinlab.sysu.edu.cn/corn/home/report/CN16997
	0.0617116	CN21737	U2AF2	HEPG2	BRD-K04472231	compound	https://qinlab.sysu.edu.cn/corn/home/report/CN21737
	0.0560225	CN47417	PAF1	MCF7	barasertib-HQPA	compound	https://qinlab.sysu.edu.cn/corn/home/report/CN47417
HCC_P02T	0.329066	CN32579	NFIL3	HEPG2	DPH2	shRNA	https://qinlab.sysu.edu.cn/corn/home/report/CN32579
	0.293659	CN71920	BACH1	A549	KEAP1	overexpression	https://qinlab.sysu.edu.cn/corn/home/report/CN71920
	0.267522	CN3172	EZH2	HEPG2	BRD-K47533918	compound	https://qinlab.sysu.edu.cn/corn/home/report/CN3172
	0.24635	CN34580	FOXA1	HEPG2	SKIV2L	shRNA	https://qinlab.sysu.edu.cn/corn/home/report/CN34580
	0.188409	CN33788	MYC	HEPG2	SRPRB	shRNA	https://qinlab.sysu.edu.cn/corn/home/report/CN33788
	0.14062	CN45801	MED1	A549	EZH2	shRNA	https://qinlab.sysu.edu.cn/corn/home/report/CN45801
	0.0876154	CN32903	ZNF512B	MCF7	SLC35A1	shRNA	https://qinlab.sysu.edu.cn/corn/home/report/CN32903
	0.054007	CN21477	SP1	A375	BRD-K49669601	compound	https://qinlab.sysu.edu.cn/corn/home/report/CN21477
	0.000745206	CN9623	HSF1	HEPG2	clofibrate	compound	https://qinlab.sysu.edu.cn/corn/home/report/CN9623
HCC_P03T	0.187847	CN24713	JUND	PC3	BRD-K61102114	compound	https://qinlab.sysu.edu.cn/corn/home/report/CN24713
	0.169882	CN34503	ZNF24	HEPG2	RAB4A	shRNA	https://qinlab.sysu.edu.cn/corn/home/report/CN34503
	0.152709	CN67999	ZNF768	HEK293	MG-132	compound	https://qinlab.sysu.edu.cn/corn/home/report/CN67999
	0.147007	CN3172	EZH2	HEPG2	BRD-K47533918	compound	https://qinlab.sysu.edu.cn/corn/home/report/CN3172
	0.117183	CN32579	NFIL3	HEPG2	DPH2	shRNA	https://qinlab.sysu.edu.cn/corn/home/report/CN32579
	0.0793128	CN35088	ETS1	HEPG2	HYOU1	shRNA	https://qinlab.sysu.edu.cn/corn/home/report/CN35088
	0.0331608	CN54077	NELFE	U2OS	thioridazine	compound	https://qinlab.sysu.edu.cn/corn/home/report/CN54077
HCC_P04T	0.32886	CN71920	BACH1	A549	KEAP1	overexpression	https://qinlab.sysu.edu.cn/corn/home/report/CN71920
	0.215404	CN24713	JUND	PC3	BRD-K61102114	compound	https://qinlab.sysu.edu.cn/corn/home/report/CN24713
	0.213279	CN25874	FOSB	A549	perhexiline	compound	https://qinlab.sysu.edu.cn/corn/home/report/CN25874
	0.202076	CN34580	FOXA1	HEPG2	SKIV2L	shRNA	https://qinlab.sysu.edu.cn/corn/home/report/CN34580
	0.154671	CN43152	HHEX	HEPG2	PLA2G12A	shRNA	https://qinlab.sysu.edu.cn/corn/home/report/CN43152
	0.0855774	CN7961	NR2C2	HEPG2	chelerythrine	compound	https://qinlab.sysu.edu.cn/corn/home/report/CN7961
	0.0805307	CN44213	DDX21	A375	ADAM17	shRNA	https://qinlab.sysu.edu.cn/corn/home/report/CN44213
	0.0711453	CN54428	NELFE	U2OS	BRD-K39255658	compound	https://qinlab.sysu.edu.cn/corn/home/report/CN54428
HCC_P05T	0.241261	CN35226	SPDEF	A549	STK33	shRNA	https://qinlab.sysu.edu.cn/corn/home/report/CN35226
	0.226491	CN51170	FOSB	A549	ouabain	compound	https://qinlab.sysu.edu.cn/corn/home/report/CN51170
	0.17842	CN26339	RFX5	A549	withaferin-a	compound	https://qinlab.sysu.edu.cn/corn/home/report/CN26339
	0.147363	CN24713	JUND	PC3	BRD-K61102114	compound	https://qinlab.sysu.edu.cn/corn/home/report/CN24713
	0.143535	CN42400	JUND	PC3	GPSM1	shRNA	https://qinlab.sysu.edu.cn/corn/home/report/CN42400
	0.11772	CN19813	JUN	HEPG2	rotenone	compound	https://qinlab.sysu.edu.cn/corn/home/report/CN19813
	0.108998	CN3037	SRSF3	HEPG2	arctigenin	compound	https://qinlab.sysu.edu.cn/corn/home/report/CN3037
HCC_P08T	0.329855	CN32389	FOXA1	HEPG2	MPDZ	shRNA	https://qinlab.sysu.edu.cn/corn/home/report/CN32389
	0.273731	CN32579	NFIL3	HEPG2	DPH2	shRNA	https://qinlab.sysu.edu.cn/corn/home/report/CN32579
	0.100004	CN44213	DDX21	A375	ADAM17	shRNA	https://qinlab.sysu.edu.cn/corn/home/report/CN44213
	0.0937668	CN8456	PAF1	MCF7	atipamezole	compound	https://qinlab.sysu.edu.cn/corn/home/report/CN8456
	0.0623496	CN1615	PTPN11	A549	BRD-K03176945	compound	https://qinlab.sysu.edu.cn/corn/home/report/CN1615
	0.0553814	CN3424	SP1	A375	BRD-K49669601	compound	https://qinlab.sysu.edu.cn/corn/home/report/CN3424
	0.00124228	CN9610	HHEX	HEPG2	clobetasol	compound	https://qinlab.sysu.edu.cn/corn/home/report/CN9610
